# Supplementary material for: Disease and Medication Context Shape Ex Vivo Metabolite Stability: A Pilot Study in Systemic Lupus Erythematosus
Source: Metabolites. 2025 Nov 12;15(11):738. doi: 10.3390/metabo15110738 (PMC12654355; doi:10.3390/metabo15110738)
Supplement: Supplementary file 1 [file metabolites-15-00738-s001.zip › Supplementary Table S1.xlsx]

## Sheet: Annotation - Info
Average RT	Average m/z	Reference m/z	Dalton Mass Error	MS-Dial Annotation	Curated Common/Generic Name	Notes	Annotation Method	Adduct
1.793	187.056	187.058	-0.00177	low score: FUCOSE	1,5-AG	1,5-anhydroglucitol	MSMLS	[M+Na]+
6.866	167.993	167.994	-0.00056	2-Mercaptobenzothiazole	2-MBT	2-Mercaptobenzothiazole (contaminant)	Public	[M+H]+
5.483	144.079	144.081	-0.0013	2-Naphthylamine	2-NA	2-Naphthylamine (contaminant)	Public	[M+H]+
2.399	193.097	193.097	-0.00033	trans-3-Hydroxycotinine	3-Hydroxycotinine	trans-3-Hydroxycotinine	Public	[M+H]+
2.397	160.132	160.133	-0.00151	5-Aminovaleric acid betaine; CE10; CDLVFVFTRQPQFU-UHFFFAOYSA-N	5-AVAB	5-Aminovaleric acid betaine	Public	[M+H]+
2.061	144.101	144.1	0.00149	(2R)-6-methylpiperidine-2-carboxylic acid	6-Methylpiperidine-2-carboxylic acid	exogenous / putative	Public	[M+H]+
2.897	204.122	204.123	-0.0014	O-ACETYLCARNITINE	Acetylcarnitine	O-ACETYLCARNITINE	MSMLS	[M+H]+
5.762	268.104	268.104	0.0001	Adenosine	Adenosine	Adenosine	Public	[M+H]+
5.804	289.151	289.155	-0.00387	low score: PHA-00568487	Ala-Ala-Gly-Ala		SIRIUS	[M+H]+
2.333	348.07	348.071	-0.00062	ADENOSINE-MONOPHOSPHATE	AMP	ADENOSINE-MONOPHOSPHATE	MSMLS	[M+H]+
1.546	175.119	175.119	-0.00029	Arginine	Arginine		Public	[M+H]+
5.461	281.113	281.113	5e-05	Asp-Phe	Asp-Phe		Public	[M+H]+
1.77	118.085	118.085	-0.00033	Betaine	Betaine		MSMLS	[M+H]+
7.144	583.253	583.255	-0.00116	Biliverdin	Biliverdin		Public	[M+H]+
7.486	468.306	468.31	-0.00394	Buprenorphine	Buprenorphine	exogenous / putative	Public	[M+H]+
6.983	316.248	316.248	-0.0001	Decanoyl-L-Carnitine	C10:0 carnitine		Public	[M+H]+
6.491	332.243	332.243	-0.0004	Unknown	C10:0-OH carnitine/Hydroxydecanoylcarnitine	Hydroxydecanoylcarnitine	SIRIUS	[M+H]+
7.378	344.282	344.28	0.00218	LAUROYLCARNITINE	C12:0 carnitine		SIRIUS	[M+H]+
5.192	218.138	218.139	-0.00106	Propionylcarnitine	C3:0 carnitine	Short-chain acylcarnitine (C3)	Public	[M+H]+
5.438	232.152	232.155	-0.00298	Butyryl carnitine (isomer of 920)	C4:0 carnitine	Short-chain acylcarnitine (C4)	Public	[M+H]+
6.554	288.217	288.217	-7e-05	low score: Octanoyl-L-Carnitine	C8:0 carnitine	Octanoylcarnitine	SIRIUS	[M+H]+
6.673	302.232	302.233	-0.000735	Unknown	C9:0 carnitine/Nonanoylcarnitine	Nonanoylcarnitine	SIRIUS	[M+H]+
5.777	195.087	195.087	-0.00049	Caffeine	Caffeine		MSMLS	[M+H]+
1.693	162.111	162.112	-0.00114	Carnitine	Carnitine		MSMLS	[M+H]+
5.778	138.065	138.066	-0.00136	Chlorpheniramine Maleate	Chlorpheniramine Maleate (Trigonelline)		MSMLS	[M+2H]+
6.931	373.273	373.274	-0.00042	cholic acid; CE10; BHQCQFFYRZLCQQ-OELDTZBJSA-N	Cholate		Public	[M+H-2H2O]+
1.62	104.106	104.107	-0.00086	Choline	Choline		MSMLS	[M]+
7.547	203.068	203.07	-0.00162	7-hydroxy-2,3-dihydrocyclopenta[c]chromen-4(1H)-one	Chromanone derivative		Public	[M+H]+
1.636	176.101	176.102	-0.00064	CITRULLINE_protonated	Citrulline (M+H)		MSMLS	[M+H]+
1.643	198.084	198.084	-0.00019	CITRULLINE_NaAdduct	Citrulline (M+Na)		MSMLS	[M+Na]+
6.532	363.217	363.216	0.00063	CORTISOL	Cortisol		Public	[M+H]+
2.991	165.053	165.055	-0.0017	2-Hydroxycinnamic acid, predominantly trans	Coumaric acid - Peak 1		Public	[M+H]+
2.991	147.043	147.045	-0.002	Coumaric acid (isomer of 192, 194)	Coumaric acid - Peak 2		Public	[M+H-H2O]+
1.667	114.065	114.065	-4e-05	Creatinine	Creatinine		MSMLS	[M+H]+
1.591	241.03	241.03	-0.00011	Cystine	Cystine (M+H)		MSMLS	[M+H]+
1.587	263.012	263.017	-0.00496	low score: Demeton-S-methylsulphon	Cystine (M+Na)		SIRIUS	[M+Na]+
7.552	241.173	241.173	-0.00072	N,N'-Dicyclohexylthiourea	DCHTU	N,N'-Dicyclohexylthiourea (contaminant)	Public	[M+H]+
1.907	146.116	146.118	-0.00195	DEOXYCARNITINE	Deoxycarnitine		MSMLS	[M+H]+
1.656	97.0283	97.03	-0.00171	Propionic acid	FA 3:0	Short-chain fatty acid (C3)	Public	[M+Na]+
5.747	232.107	232.108	-0.00158	4-Formylaminoantipyrine	FAA (drug derivative)	4-Formylaminoantipyrine (exogenous)	Public	[M+H]+
5.483	146.059	146.059	-0.00015	3-Formylindole	Formylindole		MSMLS	[M+H]+
6.089	172.132	172.133	-0.00161	low score: Gabapentin	Gabapentinderivative	exogenous / putative	SIRIUS	[M+H]+
6.626	466.315	466.317	-0.00153	Glycocholic Acid protonated	GCA (M+H)		Public	[M+H]+
6.625	488.297	488.299	-0.00125	Glycocholic Acid Na Adduct	GCA (M+Na)		Public	[M+Na]+
7.003	450.321	450.321	0.00015	GLYCOCHENODEOXYCHOLIC ACID	GCDCA	GCDCA glyco-conjugated bile acid (C24)	Public	[M+H]+
6.983	432.31	432.311	-0.00058	GLYCOCHENODEOXYCHOLATE - water 6.9	GCDCA –2H2O (RT 6.7)	GCDCA glyco-conjugated bile acid (C24) [minus water RT 6.9]	Public	[M-H2O+H]+
6.983	414.299	414.3	-0.00078	GLYCOCHENODEOXYCHOLATE - 2x water 6.9	GCDCA –2H2O (RT 6.9)	GCDCA glyco-conjugated bile acid (C24) [minus 2 water RT 6.9]	Public	[M-2H2O+H]+
6.73	432.311	432.311	0.0004	GLYCOCHENODEOXYCHOLATE - water 6.7	GCDCA –H2O (RT 6.9)	GCDCA glyco-conjugated bile acid (C24) [minus 2 water RT 6.7]	Public	[M-H2O+H]+
1.635	148.06	148.06	0.00047	L-Glutamic acid	Glutamic acid		MSMLS	[M+H]+
1.613	147.075	147.076	-0.00039	Glutamine	Glutamine		MSMLS	[M+H]+
1.676	258.109	258.111	-0.00163	sn-Glycero-3-phosphocholine	GPC	Glycerophosphocholine	Public	[M]+
5.409	336.183	336.184	-0.00056	Hydroxychloroquine	HCQ	Hydroxychloroquine	Public	[M+H]+
1.639	203.051	203.053	-0.00171	ALPHA-D-GLUCOSE (Hexose)	Hexose	ALPHA-D-GLUCOSE / merged Hexose signal	Public	[M+Na]+
1.556	156.075	156.077	-0.00156	Histidine	Histidine		MSMLS	[M+H]+
2.982	123.043	123.044	-0.00077	4-HYDROXYBENZALDEHYDE	Hydroxybenzaldehyde		MSMLS	[M+H]+
1.642	132.064	132.065	-0.00108	CIS-4-HYDROXY-D-PROLINE	Hydroxyproline		MSMLS	[M+H]+
5.671	269.125	269.12	0.0051	Hypaphorine	Hypaphorine (M+Na)		Public	[M+Na]+
5.677	247.144	247.144	-0.00036	Tryptophan betaine; CE10; AOHCBEAZXHZMOR-ZDUSSCGKSA-N	Hypaphorine (M+H)		Public	[M+H]+
2.694	137.046	137.045	0.0007	low score: Hypoxanthine	Hypoxanthine		SIRIUS	[M+H]+
5.483	188.069	188.07	-0.0003	low score: Deethylatrazine	Indolacrylic acid		SIRIUS	[M+H]+
5.484	118.064	118.06	0.00425	low score: Guanidinoacetic acid	Indole		SIRIUS	[M+H]+
4.545	291.07	291.07	-0.00018	low score: inosine	Inosine		SIRIUS	[M+Na]+
6.71	190.086	190.086	6e-05	3-Indolepropionic acid	IPA		Public	[M+H]+
2.837	132.101	132.101	-0.00025	Isoleucine	Isoleucine		MSMLS	[M+H]+
3.057	132.101	132.101	-0.00032	Leucine	Leucine		MSMLS	[M+H]+
7.978	496.337	496.34	-0.0031	LPC 16:0	LPC 16:0		Public	[M+H]+
5.789	520.331	520.341	-0.01004	low score: LPC 18:2	LPC 18:2 RT5.8		SIRIUS	[M+H]+
7.513	520.337	520.341	-0.00426	LPC 18:2 RT7.5	LPC 18:2 RT7.5		Public	[M+H]+
7.765	520.338	520.341	-0.00312	LPC 18:2 RT7.7	LPC 18:2 RT7.7		Public	[M+H]+
7.537	518.324	518.326	-0.00201	LPC 18:3	LPC 18:3		Public	[M+H]+
7.717	482.322	482.324	-0.00235	1-pentadecanoyl-2-hydroxy-sn-glycero-3-phosphocholine	LPE 15:0		Public	[M+H]+
7.576	454.292	454.293	-0.00072	1-palmitoyl-2-hydroxy-sn-glycero-3-phosphoethanolamine	LPE 16:0		Public	[M+H]+
7.467	478.293	478.294	-0.00162	LPE 18:2	LPE 18:2		Public	[M+H]+
7.666	502.289	502.29	-0.0006	sodium (2R)-2-((2R,5S,6R)-6-((3E,5E)-6-((3aR,4S,7aS)-4-(1H-pyrrole-2-carbonyl)-2,3,3a,4,5,7a-hexahydro-1H-inden-5-yl)hexa-3,5-dien-3-yl)-5-methyltetrahydro-2H-pyran-2-yl)butanoate	Macrolide-like (M+H)	Macrolide-like compound (library match: Mycalolide A) - M+H / putative	Public	[M+H]+
7.466	524.273	524.28	-0.00732	sodium (2R)-2-((2R,5S,6R)-6-((3E,5E)-6-((3aR,4S,7aS)-4-(1H-pyrrole-2-carbonyl)-2,3,3a,4,5,7a-hexahydro-1H-inden-5-yl)hexa-3,5-dien-3-yl)-5-methyltetrahydro-2H-pyran-2-yl)butanoate	Macrolide-like (M+Na)	Macrolide-like compound (library match: Mycalolide A) - M+Na /putative	Public	[M+Na]+
2.27	150.058	150.057	0.00081	METHIONINE	Methionine		MSMLS	[M+H]+
5.189	160.075	160.076	-0.00051	low score: 2-methylquinolin-8-ol	Methylhydroxyquinoline	putative	SIRIUS	[M+Na]+
5.481	132.08	132.076	0.00371	low score: Creatine	Methylindole	putative	SIRIUS	[M+H]+
5.188	167.055	167.056	-0.00105	7-Methylxanthine	Methylxanthine		Public	[M+H]+
7.095	321.134	321.134	-0.00016	Mycophenolic Acid	Mycophenolic acid		Public	[M+H]+
6.235	321.133	321.134	-0.00079	Mycophenolic Acid	Mycophenolic acid Glucuronide		Public / manual assessment of upper peak	[M+H]+
2.985	136.074	136.075	-0.00117	P-OCTOPAMINE	Octopamine		MSMLS	[M-H2O+H]+
1.61	169.057	169.05	0.00687	Orsellinic acid	Orsellinic acid	likely dietary / putative	Public	[M+H]+
5.499	181.071	181.072	-0.00143	PARAXANTHINE	Paraxanthine		MSMLS	[M+H]+
5.869	279.169	279.172	-0.00271	Phenylalanylisoleucine (isomer of 1329)	Phe-Ile/Leu		Public	[M+H]+
5.206	120.08	120.08	-0.00019	PHENYLETHANOLAMINE	Phenolethanolamine (RT 5.2)		Public	[M-H2O+H]+
5.964	120.081	120.08	0.00074	PHENYLETHANOLAMINE	Phenolethanolamine (RT 5.9)		Public	[M-H2O+H]+
5.766	265.117	265.118	-0.00136	Phenylacetylglutamine	Phenylacetylglutamine		Public	[M+H]+
5.205	166.085	166.085	-7e-05	Phenylalanine	Phenylalanine		MSMLS	[M+H]+
5.965	313.155	313.148	0.00679	low score: Olanzapine	Phe-Phe		SIRIUS	[M+H]+
2.325	130.085	130.086	-0.00138	Pipecolic acid	Pipecolate		MSMLS	[M+H]+
5.339	310.15	310.141	0.00819	Piperanine	Piperanine		Public	[M+Na]+
7.505	286.142	286.143	-0.00123	Piperine	Piperine		Public	[M+H]+
6.512	361.199	361.201	-0.00234	Prednisolone	Prednisolone		Public	[M+H]+
2.075	229.117	229.118	-0.00167	Proline-hydroxyproline	Pro-Hyp		Public	[M+H]+
1.787	116.069	116.07	-0.0003	low score: Proline	Proline		SIRIUS	[M+H]+
1.576	177.024	177.02	0.00373	Protocatechuic acid	Protocatechuic acid	exogenous / putative	Public	[M+Na]+
2.602	130.049	130.05	-0.00051	L-Pyroglutamic acid	Pyroglutamic acid		MSMLS	[M+H]+
1.615	130.049	130.05	-0.00122	L-Pyroglutamic acid (in source)	Pyroglutamic acid (in source)		MSMLS	[M+H]+
7.323	382.27	382.273	-0.00276	Sphinganine 1-phosphate	Sphinganine 1-phosphate		Public	[M+H]+
2.061	144.101	144.1	0.00149	(2R)-6-methylpiperidine-2-carboxylic acid	Stachydrine	Proline-Betaine	Public	[M+H]+
5.805	633.288	633.29	-0.00156	(S)-ethyl 4-(4-((7-acetamido-1,2,3-trimethoxy-9-oxo-5,6,7,9-tetrahydrobenzo[a]heptalen-10-yl)amino)butanoyl)piperazine-1-carboxylate	Synthetic Compound	exogenous / putative	Public	[M+Na]+
1.625	126.021	126.021	0.00031	Taurine	Taurine		MSMLS	[M+H]+
7.108	343.115	343.11	0.00506	Tetramethylscutellarein	Tetramethylscutellarein	dietary / putative	Public	[M+H]+
5.358	181.071	181.072	-0.00123	Theobromine	Theobromine		MSMLS	[M+H]+
1.69	76.0754	76.0755	-2e-05	Trimethylamine N-oxide	TMAO	Trimethylamine N-oxide	MSMLS	[M+H]+
1.866	138.054	138.055	-0.0012	TRIGONELLINE	Trigonelline	Dietary	MSMLS	[M+H]+
5.484	205.096	205.096	-0.0003	Tryptophan	Tryptophane		MSMLS	[M+H]+
2.986	182.08	182.08	-0.00059	Tyrosine	Tyrosine		MSMLS	[M+H]+
7.392	357.279	357.279	9e-05	URSODEOXYCHOLATE	UDCA		Public	[M-2H2O+H]+
2.412	169.034	169.035	-0.00021	Uric acid	Uric acid		MSMLS	[M+H]+
2.02	118.085	118.085	-0.00048	Valine	Valine		MSMLS	[M+H]+
2.934	153.04	153.04	-1e-05	Xanthine	Xanthine		MSMLS	[M+H]+
