# Supplementary material for: Disease and Medication Context Shape Ex Vivo Metabolite Stability: A Pilot Study in Systemic Lupus Erythematosus
Source: Metabolites. 2025 Nov 12;15(11):738. doi: 10.3390/metabo15110738 (PMC12654355; doi:10.3390/metabo15110738)
Supplement: Supplementary file 1 [file metabolites-15-00738-s001.zip › Supplementary Table S2.xlsx]

## Sheet: Supplementary Table 2
Curated Common/Generic Name	Mean	SD	CV [%]	n_QC
6-Methylpiperidine-2-carboxylic acid	35864.7	1606.72	4.47996	9
Stachydrine	35864.7	1606.72	4.47996	9
Mycophenolic acid Glucuronide	44640.9	3067.4	6.87128	9
TMAO	1138.78	90.7631	7.97022	9
Methylxanthine	1477	125.013	8.46398	9
Trigonelline	11317.8	990.973	8.7559	9
AMP	381.333	33.4066	8.76047	9
Glutamic acid	3352.67	310.665	9.26621	9
Pipecolate	1232.11	119.006	9.65868	9
Taurine	3246.56	338.954	10.4404	9
FAA (drug derivative)	4697.22	495.206	10.5425	9
IPA	548.444	61.6079	11.2332	9
Arginine	10345.1	1169.11	11.3011	9
GPC	853.556	98.1544	11.4995	9
Hypoxanthine	28266.7	3387.05	11.9825	9
Xanthine	1920.33	241.255	12.5632	9
Adenosine	10353.2	1338.86	12.9318	9
Pyroglutamic acid (in source)	59034.4	7660.53	12.9764	9
C10:0 carnitine	12550.1	1651.61	13.1601	9
Theobromine	8995.11	1221.68	13.5816	9
Hypaphorine (M+Na)	582.778	79.3044	13.608	9
Prednisolone	400.333	57.4609	14.3533	9
Pyroglutamic acid	2058	299.356	14.5459	9
Hydroxyproline	1414.89	208.278	14.7205	9
Creatinine	4176.33	614.82	14.7215	9
Histidine	3017.33	454.408	15.0599	9
Cholate	1267.78	196.567	15.5048	9
Glutamine	24402.4	3798.46	15.5659	9
Cystine (M+Na)	1995.22	326.403	16.3593	9
Acetylcarnitine	34891.1	5851.59	16.771	9
Cystine (M+H)	5036.44	845.252	16.7827	9
Paraxanthine	12192.9	2053.35	16.8406	9
Hexose	143932	24691.9	17.1552	9
Protocatechuic acid	1640.11	292.762	17.8501	9
2-MBT	976.111	175.506	17.9801	9
Mycophenolic acid	38739.6	7027.27	18.1398	9
Phe-Phe	43084.8	7869.06	18.2641	9
UDCA	6059.22	1108.28	18.2908	9
FA 3:0	6162.11	1138.31	18.4728	9
Carnitine	51027	9736.16	19.0804	9
Orsellinic acid	7847.89	1523.91	19.4181	9
Gabapentinderivative	4342	866.082	19.9466	9
Hypaphorine (M+H)	758.111	152.667	20.1378	9
Choline	11416.9	2324.61	20.3611	9
Methylhydroxyquinoline	992.889	204.071	20.5532	9
Betaine	18344.4	3860.36	21.0437	9
3-Hydroxycotinine	420.333	92.957	22.1151	9
Citrulline (M+H)	2038.11	450.761	22.1166	9
Caffeine	39456.4	8749.12	22.1741	9
LPC 18:2 RT7.5	3625.44	804.561	22.1921	9
Chlorpheniramine Maleate (Trigonelline)	799.444	179.974	22.5123	9
Phenylacetylglutamine	837.444	188.648	22.5266	9
Asp-Phe	973.111	220.401	22.6491	9
Ala-Ala-Gly-Ala	2253.22	516.076	22.9039	9
Synthetic Compound	813.778	188.372	23.1478	9
Citrulline (M+Na)	3824.67	889.634	23.2604	9
C10:0-OH carnitine	1379.33	322.064	23.3493	9
Uric acid	94172.6	22786.7	24.1968	9
Phenolethanolamine (RT 5.2)	46655.4	11392.9	24.4192	9
Deoxycarnitine	4002.56	988.556	24.6981	9
Cortisol	1817.78	449.838	24.7466	9
Phe-Ile/Leu	1250.33	314.692	25.1687	9
5-AVAB	6920.22	1763.11	25.4776	9
Pro-Hyp	919	236.017	25.6819	9
Coumaric acid - Peak 2	4128.56	1076.17	26.0666	9
Proline	6216.44	1642.3	26.4186	9
C9:0 carnitine	1823.56	482.927	26.4827	9
Isoleucine	5381.11	1436.01	26.686	9
Octopamine	16115.8	4315.95	26.7809	9
Methionine	3349.78	913.452	27.269	9
Coumaric acid - Peak 1	14426	3987.45	27.6407	9
LPC 18:2 RT5.8	2539.11	719.631	28.3418	9
Phenylalanine	25127.4	7131.89	28.3829	9
1,5-AG	1800.56	515.149	28.6106	9
Phenolethanolamine (RT 5.9)	1356.33	389.58	28.723	9
GCDCA –H2O (RT 6.9)	1458.22	420.568	28.8411	9
Methylindole	2083	601.155	28.8601	9
Tetramethylscutellarein	116280	34085.6	29.3133	9
Formylindole	11689.1	3438.91	29.4198	9
Leucine	11705.6	3464.88	29.6003	9
2-NA	5505	1663.09	30.2106	9
Hydroxybenzaldehyde	5096	1546.65	30.3502	9
Indole	2586	785.139	30.3611	9
Sphinganine 1-phosphate	3898.89	1188.96	30.4949	9
Valine	4406.33	1347.36	30.5779	9
Tyrosine	15796.3	5024.82	31.8101	9
HCQ	7698.44	2456.44	31.9082	9
Piperanine	2416.56	777.03	32.1544	9
C8:0 carnitine	1867.67	623.893	33.4049	9
C4:0 carnitine	1082.89	373.307	34.4733	9
Indolacrylic acid	94166.2	32473.3	34.485	9
C12:0 carnitine	14097.6	5169.62	36.6703	9
DCHTU	1507.33	559.659	37.1291	9
Tryptophane	19144.6	7239.61	37.8155	9
Chromanone derivative	965.222	367.642	38.0888	9
LPC 18:3	20247.2	7909.24	39.0633	9
C3:0 carnitine	2541.67	1015.61	39.9586	9
Buprenorphine	63865.6	26409	41.3509	9
LPE 18:2	72314.3	30247.4	41.8277	9
Piperine	2081.11	876.534	42.1186	9
LPE 16:0	26794.7	11380.9	42.4747	9
GCDCA –2H2O (RT 6.7)	13251.4	5697.51	42.9954	9
LPE 15:0	37801.9	16411.2	43.4138	9
GCDCA	7396.44	3222.76	43.5718	9
GCDCA –2H2O (RT 6.9)	16804.4	7384.39	43.9431	9
Biliverdin	12401.1	5491.44	44.2818	9
LPC 18:2 RT7.7	1.27106e+06	569695	44.8203	9
Macrolide-like (M+H)	2580.89	1222.66	47.3735	9
GCA (M+Na)	952.111	470.323	49.3979	9
GCA (M+H)	2664.78	1368.22	51.3445	9
Macrolide-like (M+Na)	3802.11	2068.33	54.3996	9
LPC 16:0	1.19918e+06	1.01071e+06	84.2833	9
Inosine	1493.89	1279.12	85.6233	9
