# Supplementary material for: Disease and Medication Context Shape Ex Vivo Metabolite Stability: A Pilot Study in Systemic Lupus Erythematosus
Source: Metabolites. 2025 Nov 12;15(11):738. doi: 10.3390/metabo15110738 (PMC12654355; doi:10.3390/metabo15110738)
Supplement: Supplementary file 1 [file metabolites-15-00738-s001.zip › Supplementary Table S3.xlsx]

## Sheet: Supplementary Table 3
Metabolite	n_C	n_SLE	mean_C	mean_SLE	log2_fc	p_value	FDR	neglog10p	fdr_sig	p_sig	direction
2-MBT	5	10	468.4	413	-0.181599	0.514231	0.590035	0.288842	FALSE	FALSE	NS
3-Hydroxycotinine	5	10	27.8	877.5	4.98024	0.0745083	0.156181	1.1278	FALSE	FALSE	NS
6-Methylpiperidine-2-carboxylic acid	5	10	24926.8	41356.9	0.73043	0.4215	0.504148	0.375202	FALSE	FALSE	NS
AMP	5	10	475.6	3053.6	2.68269	0.241526	0.320285	0.617036	FALSE	FALSE	NS
Acetylcarnitine	5	10	29227	34757.3	0.250014	0.531999	0.590035	0.274089	FALSE	FALSE	NS
Adenosine	5	10	24.6	20070.4	9.6722	0.108504	0.198324	0.964553	FALSE	FALSE	NS
Ala-Ala-Gly-Ala	5	10	713.2	1597.1	1.16308	0.0218698	0.0702135	1.66016	FALSE	TRUE	Up in SLE (p<0.05)
Arginine	5	10	8727	12302.1	0.495347	0.000675863	0.0298938	3.17014	TRUE	TRUE	Up in SLE (FDR)
Asp-Phe	5	10	96.4	251.9	1.38575	0.0388923	0.107646	1.41014	FALSE	TRUE	Up in SLE (p<0.05)
Betaine	5	10	14278	18307.8	0.358665	0.0768102	0.156181	1.11458	FALSE	FALSE	NS
C10:0 carnitine	5	10	15020.8	12072.1	-0.315285	0.526123	0.590035	0.278913	FALSE	FALSE	NS
C10:0-OH carnitine	5	10	1350.4	1175.6	-0.19999	0.69655	0.720162	0.157048	FALSE	FALSE	NS
Caffeine	5	10	23096.2	46483.4	1.00906	0.117044	0.198324	0.931651	FALSE	FALSE	NS
Carnitine	5	10	37045.4	62421.5	0.752749	0.00579507	0.0340374	2.23694	TRUE	TRUE	Up in SLE (FDR)
Chlorpheniramine Maleate (Trigonelline)	5	10	452.2	904.5	1.00016	0.110635	0.198324	0.956108	FALSE	FALSE	NS
Cholate	5	10	807.8	1661.4	1.04033	0.280633	0.364226	0.551861	FALSE	FALSE	NS
Choline	5	10	6375.4	8155.3	0.355222	0.061333	0.133618	1.21231	FALSE	FALSE	NS
Citrulline (M+H)	5	10	1514.2	2019.1	0.415157	0.0605203	0.133618	1.2181	FALSE	FALSE	NS
Citrulline (M+Na)	5	10	2308	3493.7	0.598113	0.00906884	0.03688	2.04245	TRUE	TRUE	Up in SLE (FDR)
Cortisol	5	10	1593	1657.4	0.0571756	0.898275	0.898275	0.0465909	FALSE	FALSE	NS
Creatinine	5	10	3615.6	4794.6	0.407175	0.0438038	0.111335	1.35849	FALSE	TRUE	Up in SLE (p<0.05)
Cystine (M+H)	5	10	4092.8	7129.8	0.800773	0.008047	0.03688	2.09437	TRUE	TRUE	Up in SLE (FDR)
Cystine (M+Na)	5	10	1437.6	2467	0.779095	0.00527335	0.0340374	2.27791	TRUE	TRUE	Up in SLE (FDR)
Deoxycarnitine	5	10	3156.4	3364.7	0.0921978	0.658341	0.70454	0.181549	FALSE	FALSE	NS
FA 3:0	5	10	5554.6	7816.1	0.492766	0.00853527	0.03688	2.06878	TRUE	TRUE	Up in SLE (FDR)
FAA (drug derivative)	5	10	6.4	10606.7	10.6946	0.114095	0.198324	0.942732	FALSE	FALSE	NS
GPC	5	10	410.6	661	0.686917	0.00165167	0.0298938	2.78208	TRUE	TRUE	Up in SLE (FDR)
Gabapentinderivative	5	10	3686.6	4755.9	0.367427	0.0205037	0.0694847	1.68817	FALSE	TRUE	Up in SLE (p<0.05)
Glutamic acid	5	10	1426	2092.1	0.552978	0.183517	0.260339	0.736323	FALSE	FALSE	NS
Glutamine	5	10	19258.8	25115	0.383031	0.00603064	0.0340374	2.21964	TRUE	TRUE	Up in SLE (FDR)
Hexose	5	10	139426	188413	0.434397	0.001091	0.0298938	2.96218	TRUE	TRUE	Up in SLE (FDR)
Histidine	5	10	2684	2772.2	0.0466467	0.69111	0.720162	0.160453	FALSE	FALSE	NS
Hydroxyproline	5	10	811	2195.9	1.43704	0.0111386	0.0409242	1.95317	TRUE	TRUE	Up in SLE (FDR)
Hypaphorine (M+H)	5	10	382.4	866	1.17928	0.144987	0.227739	0.838672	FALSE	FALSE	NS
Hypaphorine (M+Na)	5	10	314.8	636	1.01459	0.145603	0.227739	0.836829	FALSE	FALSE	NS
Hypoxanthine	5	10	7117.8	11029.4	0.631851	0.033038	0.100766	1.48099	FALSE	TRUE	Up in SLE (p<0.05)
IPA	5	10	822.2	301.1	-1.44925	0.0902656	0.172069	1.04448	FALSE	FALSE	NS
LPC 18:2 RT7.5	5	10	3272.8	6967.9	1.0902	0.00196025	0.0298938	2.70769	TRUE	TRUE	Up in SLE (FDR)
Methylhydroxyquinoline	5	10	853.2	1205.5	0.498676	0.234191	0.317458	0.63043	FALSE	FALSE	NS
Methylxanthine	5	10	1308.8	2283	0.802686	0.446058	0.523261	0.350609	FALSE	FALSE	NS
Mycophenolic acid	5	10	240.2	43741.6	7.50863	0.163322	0.237206	0.786956	FALSE	FALSE	NS
Mycophenolic acid Glucuronide	5	10	595	65468.8	6.78177	0.0838407	0.164977	1.07655	FALSE	FALSE	NS
Orsellinic acid	5	10	5032.2	7352.6	0.547065	0.0032104	0.0326391	2.49344	TRUE	TRUE	Up in SLE (FDR)
Paraxanthine	5	10	7054.4	15464.8	1.13239	0.0405877	0.107646	1.39161	FALSE	TRUE	Up in SLE (p<0.05)
Phe-Phe	5	10	14932.6	23010.3	0.623814	0.201378	0.279183	0.695988	FALSE	FALSE	NS
Phenolethanolamine (RT 5.2)	5	10	28292.8	39494.6	0.48122	0.00537889	0.0340374	2.26931	TRUE	TRUE	Up in SLE (FDR)
Phenylacetylglutamine	5	10	598.4	935.9	0.645244	0.160319	0.237206	0.795015	FALSE	FALSE	NS
Pipecolate	5	10	1042.4	1561	0.582562	0.139922	0.227739	0.854113	FALSE	FALSE	NS
Prednisolone	5	10	21.2	1012.6	5.57786	0.00255497	0.0311707	2.59261	TRUE	TRUE	Up in SLE (FDR)
Protocatechuic acid	5	10	1029.4	1542	0.582999	0.0114051	0.0409242	1.9429	TRUE	TRUE	Up in SLE (FDR)
Pyroglutamic acid	5	10	939.6	1269.7	0.434369	0.0464812	0.113414	1.33272	FALSE	TRUE	Up in SLE (p<0.05)
Pyroglutamic acid (in source)	5	10	46431.8	59197.9	0.350433	0.00613789	0.0340374	2.21198	TRUE	TRUE	Up in SLE (FDR)
Stachydrine	5	10	24926.8	41500.6	0.735435	0.416997	0.504148	0.379868	FALSE	FALSE	NS
Synthetic Compound	5	10	172.2	458.7	1.41347	0.0405019	0.107646	1.39253	FALSE	TRUE	Up in SLE (p<0.05)
TMAO	5	10	496.2	1309.3	1.3998	0.0507421	0.119049	1.29463	FALSE	FALSE	NS
Taurine	5	10	2200.6	2755.2	0.32426	0.157051	0.237206	0.80396	FALSE	FALSE	NS
Theobromine	5	10	9095.6	8369.5	-0.120027	0.857104	0.871389	0.0669665	FALSE	FALSE	NS
Trigonelline	5	10	4017.8	16611.8	2.04773	0.00890378	0.03688	2.05043	TRUE	TRUE	Up in SLE (FDR)
UDCA	5	10	4324	7008.3	0.696698	0.392707	0.488881	0.405931	FALSE	FALSE	NS
Uric acid	5	10	75882.4	79742.2	0.0715781	0.594954	0.648074	0.225517	FALSE	FALSE	NS
Xanthine	5	10	860	2798	1.70199	0.316511	0.402233	0.499611	FALSE	FALSE	NS
