# Supplementary material for: Disease and Medication Context Shape Ex Vivo Metabolite Stability: A Pilot Study in Systemic Lupus Erythematosus
Source: Metabolites. 2025 Nov 12;15(11):738. doi: 10.3390/metabo15110738 (PMC12654355; doi:10.3390/metabo15110738)
Supplement: Supplementary file 1 [file metabolites-15-00738-s001.zip › Supplementary Table S4.xlsx]

## Sheet: Supplementary Table 4
Condition	Patient_ID	outlier_frac_3sd	outlier_frac_2_5	Mahalanobis2	p_outlier
HC	HC01	0.0333333	0.0666667	2.58057	0.764315
HC	HC02	0.0833333	0.1	2.37622	0.79501
HC	HC03	0	0.05	2.68466	0.748463
HC	HC04	0.0666667	0.0833333	2.33833	0.800622
HC	HC05	0.0833333	0.1	1.27981	0.936995
SLE	SLE02	0.213115	0.229508	631.897	2.5897e-134
SLE	SLE03	0.0819672	0.0819672	127.986	6.36762e-26
SLE	SLE04	0.0491803	0.0491803	3.71651	0.590909
SLE	SLE05	0.0491803	0.0655738	3.00357	0.699435
SLE	SLE06	0.0491803	0.0491803	71.9209	4.08007e-14
SLE	SLE07	0.0491803	0.0491803	348.831	3.12439e-73
SLE	SLE08	0.0163934	0.0327869	158.503	2.06297e-32
SLE	SLE09	0.0491803	0.0491803	4.00172	0.549169
SLE	SLE10	0.0491803	0.0491803	2.14185	0.829189
SLE	SLE01	0.0163934	0.0163934	1.05827	0.95773
