# Supplementary material for: Disease and Medication Context Shape Ex Vivo Metabolite Stability: A Pilot Study in Systemic Lupus Erythematosus
Source: Metabolites. 2025 Nov 12;15(11):738. doi: 10.3390/metabo15110738 (PMC12654355; doi:10.3390/metabo15110738)
Supplement: Supplementary file 1 [file metabolites-15-00738-s001.zip › Supplementary Table S5.xlsx]

## Sheet: A - Model fit (R2)
Metabolite	R2_marginal	R2_conditional	q_value
2-MBT	0.651864	0.761985	3.11312e-05
3-Hydroxycotinine	0.10235	0.989641	0.452768
6-Methylpiperidine-2-carboxylic acid	0.0440953	0.988096	0.746784
AMP	0.186875	0.190536	0.514227
Acetylcarnitine	0.0881714	0.954272	0.00493733
Adenosine	0.101224	0.977718	0.34992
Ala-Ala-Gly-Ala	0.398412	0.803219	0.134426
Arginine	0.321532	0.922799	0.0674565
Asp-Phe	0.421349	0.857935	0.0759651
Betaine	0.102988	0.957583	0.000582806
C10:0 carnitine	0.10942	0.967303	0.0593089
C10:0-OH carnitine	0.137398	0.96395	0.00314872
Caffeine	0.0393791	0.981976	0.0231308
Carnitine	0.222833	0.727814	0.000528091
Chlorpheniramine Maleate (Trigonelline)	0.0352305	0.960176	0.300487
Cholate	0.0563621	0.986606	0.455229
Choline	0.645859	0.855068	3.11312e-05
Citrulline (M+H)	0.116376	0.936917	0.00493733
Citrulline (M+Na)	0.237778	0.889202	0.393396
Cortisol	0.0291343	0.938546	0.134426
Creatinine	0.11876	0.835987	0.000331116
Cystine (M+H)	0.388734	0.850477	0.00314872
Cystine (M+Na)	0.465628	0.88662	0.0144423
Deoxycarnitine	0.138122	0.924071	4.04849e-05
FA 3:0	0.511797	0.652487	0.136637
FAA (drug derivative)	0.0921256	0.993776	0.34992
GPC	0.457211	0.871715	1.71799e-06
Gabapentinderivative	0.291579	0.667119	0.000103043
Glutamic acid	0.535218	0.918279	1.60144e-10
Glutamine	0.39948	0.873043	0.000290853
Hexose	0.69835	0.884278	0.00459815
Histidine	0.143215	0.836578	0.000103043
Hydroxyproline	0.229818	0.75705	0.701849
Hypaphorine (M+H)	0.0845501	0.974209	0.713357
Hypaphorine (M+Na)	0.079547	0.93981	0.822056
Hypoxanthine	0.858698	0.915643	0.0828076
IPA	0.305112	0.974601	0.463065
LPC 18:2 RT7.5	0.375362	0.634637	0.00402302
Methylhydroxyquinoline	0.0824775	0.916782	0.233857
Methylxanthine	0.014691	0.978398	0.289462
Mycophenolic acid	0.101556	0.993012	0.55581
Mycophenolic acid Glucuronide	0.159102	0.984193	0.782678
Orsellinic acid	0.464449	0.834239	0.0500276
Paraxanthine	0.139585	0.964678	0.00722868
Phe-Phe	0.328392	0.914097	3.11312e-05
Phenolethanolamine (RT 5.2)	0.340578	0.835096	8.35051e-05
Phenylacetylglutamine	0.068914	0.889631	0.099685
Pipecolate	0.0865401	0.795977	0.639589
Prednisolone	0.287535	0.942997	0.0427115
Protocatechuic acid	0.196732	0.865397	0.0002958
Pyroglutamic acid	0.615281	0.905012	2.10185e-10
Pyroglutamic acid (in source)	0.314762	0.864853	7.87376e-05
Stachydrine	0.0443872	0.988193	0.740368
Synthetic Compound	0.429996	0.704592	0.393396
TMAO	0.142199	0.989885	0.210715
Taurine	0.215363	0.908673	0.000103043
Theobromine	0.0767057	0.971775	0.393396
Trigonelline	0.252765	0.986541	0.0231308
UDCA	0.0437246	0.964571	0.937009
Uric acid	0.092259	0.889009	0.0108794
Xanthine	0.202425	0.833462	0.076505

## Sheet: B - Type III ANOVA
Metabolite	term	Sum Sq	Mean Sq	NumDF	DenDF	F value	p_value
2-MBT	Condition	1.54987e+06	1.54987e+06	1	11	13.4029	0.0037481
2-MBT	Time_f	1.63917e+07	3.27834e+06	5	55	28.3501	4.33317e-14
2-MBT	Condition:Time_f	5.20336e+06	1.04067e+06	5	55	8.99943	2.70397e-06
3-Hydroxycotinine	Condition	15130	15130	1	11	1.44755	0.254177
3-Hydroxycotinine	Time_f	65755.1	13151	5	55	1.25822	0.295107
3-Hydroxycotinine	Condition:Time_f	58219.8	11644	5	55	1.11403	0.363699
6-Methylpiperidine-2-carboxylic acid	Condition	9.1841e+06	9.1841e+06	1	11	0.558722	0.470453
6-Methylpiperidine-2-carboxylic acid	Time_f	2.2539e+08	4.50781e+07	5	55	2.74236	0.0277973
6-Methylpiperidine-2-carboxylic acid	Condition:Time_f	4.82187e+07	9.64374e+06	5	55	0.586685	0.710057
AMP	Condition	5.95549e+06	5.95549e+06	1	10.9999	1.09716	0.317361
AMP	Time_f	4.33055e+07	8.66111e+06	5	54.9999	1.5956	0.176691
AMP	Condition:Time_f	2.65943e+07	5.31887e+06	5	54.9999	0.979874	0.438358
Acetylcarnitine	Condition	3.04242e+06	3.04242e+06	1	11	0.825206	0.383133
Acetylcarnitine	Time_f	9.28864e+07	1.85773e+07	5	55	5.03879	0.000716025
Acetylcarnitine	Condition:Time_f	8.15301e+07	1.6306e+07	5	55	4.42274	0.00186162
Adenosine	Condition	7.24497e+06	7.24497e+06	1	11	1.39334	0.262737
Adenosine	Time_f	4.38376e+07	8.76751e+06	5	55	1.68616	0.153336
Adenosine	Condition:Time_f	3.50492e+07	7.00984e+06	5	55	1.34812	0.258138
Ala-Ala-Gly-Ala	Condition	625744	625744	1	11	4.49108	0.0576482
Ala-Ala-Gly-Ala	Time_f	1.23463e+07	2.46926e+06	5	55	17.7223	2.0003e-10
Ala-Ala-Gly-Ala	Condition:Time_f	1.44064e+06	288128	5	55	2.06795	0.0833592
Arginine	Condition	1.98694e+06	1.98694e+06	1	11	4.02239	0.070129
Arginine	Time_f	4.76039e+07	9.52078e+06	5	55	19.274	4.92019e-11
Arginine	Condition:Time_f	6.40832e+06	1.28166e+06	5	55	2.59462	0.035387
Asp-Phe	Condition	3806.93	3806.93	1	11	0.139696	0.715687
Asp-Phe	Time_f	5.82825e+06	1.16565e+06	5	55	42.7736	9.30465e-18
Asp-Phe	Condition:Time_f	341060	68211.9	5	55	2.50304	0.0410959
Betaine	Condition	1.38363e+06	1.38363e+06	1	11	1.06044	0.325227
Betaine	Time_f	2.34244e+07	4.68489e+06	5	55	3.59056	0.00700062
Betaine	Condition:Time_f	3.93201e+07	7.86401e+06	5	55	6.02709	0.000162421
C10:0 carnitine	Condition	2.73785e+06	2.73785e+06	1	11	1.35468	0.269085
C10:0 carnitine	Time_f	6.25101e+07	1.2502e+07	5	55	6.18597	0.000128703
C10:0 carnitine	Condition:Time_f	2.72115e+07	5.44229e+06	5	55	2.69283	0.0301406
C10:0-OH carnitine	Condition	34317.3	34317.3	1	11	1.74774	0.212993
C10:0-OH carnitine	Time_f	526805	105361	5	55	5.36592	0.000435204
C10:0-OH carnitine	Condition:Time_f	477509	95501.8	5	55	4.8638	0.000937091
Caffeine	Condition	2.51683e+06	2.51683e+06	1	11	0.378971	0.550679
Caffeine	Time_f	1.70444e+08	3.40888e+07	5	55	5.13292	0.000620023
Caffeine	Condition:Time_f	1.10676e+08	2.21352e+07	5	55	3.33301	0.0106174
Carnitine	Condition	8.13278e+07	8.13278e+07	1	11	1.61855	0.22953
Carnitine	Time_f	3.40154e+08	6.80308e+07	5	55	1.35392	0.2559
Carnitine	Condition:Time_f	1.54151e+09	3.08302e+08	5	55	6.13568	0.000138516
Chlorpheniramine Maleate (Trigonelline)	Condition	1895.02	1895.02	1	11	0.358092	0.561687
Chlorpheniramine Maleate (Trigonelline)	Time_f	46111.7	9222.34	5	55	1.7427	0.140253
Chlorpheniramine Maleate (Trigonelline)	Condition:Time_f	39116.9	7823.38	5	55	1.47835	0.211818
Cholate	Condition	35581.6	35581.6	1	11	0.737244	0.408866
Cholate	Time_f	366318	73263.6	5	55	1.51801	0.199278
Cholate	Condition:Time_f	264472	52894.3	5	55	1.09596	0.373138
Choline	Condition	1.84912e+06	1.84912e+06	1	11	2.12663	0.172712
Choline	Time_f	2.71251e+08	5.42503e+07	5	55	62.3921	1.97455e-21
Choline	Condition:Time_f	3.89192e+07	7.78385e+06	5	55	8.95204	2.87464e-06
Citrulline (M+H)	Condition	33590.8	33590.8	1	11	1.4178	0.258827
Citrulline (M+H)	Time_f	140278	28055.5	5	55	1.18417	0.328856
Citrulline (M+H)	Condition:Time_f	524597	104919	5	55	4.42845	0.00184502
Citrulline (M+Na)	Condition	471684	471684	1	11	4.01843	0.0702478
Citrulline (M+Na)	Time_f	1.13555e+06	227109	5	55	1.93482	0.103276
Citrulline (M+Na)	Condition:Time_f	723362	144672	5	55	1.23251	0.306476
Cortisol	Condition	1614.47	1614.47	1	11	0.0370273	0.850916
Cortisol	Time_f	853908	170782	5	55	3.91681	0.00414753
Cortisol	Condition:Time_f	450218	90043.6	5	55	2.06512	0.0837411
Creatinine	Condition	10584.7	10584.7	1	11	0.0968405	0.761473
Creatinine	Time_f	1.17893e+06	235785	5	55	2.15722	0.0721516
Creatinine	Condition:Time_f	3.55328e+06	710655	5	55	6.50184	8.1422e-05
Cystine (M+H)	Condition	2.26065e+06	2.26065e+06	1	11	7.74343	0.0178176
Cystine (M+H)	Time_f	4.61572e+06	923144	5	55	3.16205	0.0140165
Cystine (M+H)	Condition:Time_f	7.05675e+06	1.41135e+06	5	55	4.83431	0.000980748
Cystine (M+Na)	Condition	274841	274841	1	11	11.1116	0.00667088
Cystine (M+Na)	Time_f	700597	140119	5	55	5.66491	0.000277734
Cystine (M+Na)	Condition:Time_f	453935	90787	5	55	3.67044	0.00615572
Deoxycarnitine	Condition	56445.6	56445.6	1	11	1.16403	0.30372
Deoxycarnitine	Time_f	898254	179651	5	55	3.70479	0.00582494
Deoxycarnitine	Condition:Time_f	2.08118e+06	416237	5	55	8.58372	4.64581e-06
FA 3:0	Condition	8.18971e+06	8.18971e+06	1	11	15.794	0.0021805
FA 3:0	Time_f	2.11339e+07	4.22678e+06	5	55	8.15139	8.24249e-06
FA 3:0	Condition:Time_f	5.28622e+06	1.05724e+06	5	55	2.03891	0.0873579
FAA (drug derivative)	Condition	620448	620448	1	11	1.28864	0.280428
FAA (drug derivative)	Time_f	3.68825e+06	737649	5	55	1.53207	0.194999
FAA (drug derivative)	Condition:Time_f	3.26035e+06	652070	5	55	1.35432	0.255745
GPC	Condition	28954.5	28954.5	1	11	2.21701	0.164597
GPC	Time_f	2.51366e+06	502732	5	55	38.4937	8.81526e-17
GPC	Condition:Time_f	773770	154754	5	55	11.8493	8.44915e-08
Gabapentinderivative	Condition	40467	40467	1	11	0.281295	0.606395
Gabapentinderivative	Time_f	2.17026e+06	434052	5	55	3.01719	0.017747
Gabapentinderivative	Condition:Time_f	5.38677e+06	1.07735e+06	5	55	7.48892	2.02708e-05
Glutamic acid	Condition	57575.1	57575.1	1	11	0.22038	0.647918
Glutamic acid	Time_f	1.18701e+08	2.37401e+07	5	55	90.8702	2.56809e-25
Glutamic acid	Condition:Time_f	2.97552e+07	5.95104e+06	5	55	22.7788	2.62531e-12
Glutamine	Condition	8.5391e+06	8.5391e+06	1	11	6.76313	0.0246675
Glutamine	Time_f	4.4514e+07	8.9028e+06	5	55	7.05118	3.72757e-05
Glutamine	Condition:Time_f	4.22472e+07	8.44944e+06	5	55	6.69211	6.1985e-05
Hexose	Condition	1.40312e+09	1.40312e+09	1	11	11.9562	0.00535412
Hexose	Time_f	3.14919e+10	6.29839e+09	5	55	53.6695	6.18809e-20
Hexose	Condition:Time_f	2.6559e+09	5.3118e+08	5	55	4.52626	0.00158297
Histidine	Condition	21573.2	21573.2	1	11	0.564745	0.468129
Histidine	Time_f	884946	176989	5	55	4.63325	0.00133963
Histidine	Condition:Time_f	1.45064e+06	290128	5	55	7.595	1.75196e-05
Hydroxyproline	Condition	1.28891e+06	1.28891e+06	1	11	4.62466	0.0545992
Hydroxyproline	Time_f	828261	165652	5	55	0.594366	0.704288
Hydroxyproline	Condition:Time_f	962067	192413	5	55	0.690386	0.632814
Hypaphorine (M+H)	Condition	17710	17710	1	11	1.13289	0.309967
Hypaphorine (M+H)	Time_f	178903	35780.7	5	55	2.28885	0.0582671
Hypaphorine (M+H)	Condition:Time_f	51624.9	10325	5	55	0.660478	0.654885
Hypaphorine (M+Na)	Condition	18886.4	18886.4	1	11	1.08194	0.320587
Hypaphorine (M+Na)	Time_f	72585.9	14517.2	5	55	0.831644	0.53283
Hypaphorine (M+Na)	Condition:Time_f	39625	7925	5	55	0.453998	0.80858
Hypoxanthine	Condition	4.48119e+07	4.48119e+07	1	11	1.59254	0.233065
Hypoxanthine	Time_f	2.1391e+10	4.2782e+09	5	55	152.04	6.61673e-31
Hypoxanthine	Condition:Time_f	3.39651e+08	6.79303e+07	5	55	2.41412	0.0475125
IPA	Condition	32633.8	32633.8	1	11	5.68153	0.0362698
IPA	Time_f	99236	19847.2	5	55	3.45539	0.00870827
IPA	Condition:Time_f	30723.4	6144.68	5	55	1.06979	0.387152
LPC 18:2 RT7.5	Condition	3.78942e+06	3.78942e+06	1	11	4.17551	0.0657178
LPC 18:2 RT7.5	Time_f	1.96277e+07	3.92553e+06	5	55	4.32549	0.00216915
LPC 18:2 RT7.5	Condition:Time_f	2.10693e+07	4.21387e+06	5	55	4.6432	0.00131902
Methylhydroxyquinoline	Condition	5707.93	5707.93	1	11	0.27795	0.608517
Methylhydroxyquinoline	Time_f	824442	164888	5	55	8.0293	9.71026e-06
Methylhydroxyquinoline	Condition:Time_f	171514	34302.8	5	55	1.67039	0.157183
Methylxanthine	Condition	2591.83	2591.83	1	11	0.11449	0.741459
Methylxanthine	Time_f	323537	64707.3	5	55	2.85834	0.0229992
Methylxanthine	Condition:Time_f	171815	34363.1	5	55	1.51794	0.199302
Mycophenolic acid	Condition	5.78276e+07	5.78276e+07	1	11	1.44796	0.254114
Mycophenolic acid	Time_f	1.09742e+08	2.19484e+07	5	55	0.549572	0.737925
Mycophenolic acid	Condition:Time_f	1.81234e+08	3.62468e+07	5	55	0.907595	0.482917
Mycophenolic acid Glucuronide	Condition	3.18886e+08	3.18886e+08	1	11	2.44595	0.146123
Mycophenolic acid Glucuronide	Time_f	3.17311e+08	6.34621e+07	5	55	0.486774	0.784664
Mycophenolic acid Glucuronide	Condition:Time_f	3.41612e+08	6.83225e+07	5	55	0.524054	0.757017
Orsellinic acid	Condition	3.56378e+06	3.56378e+06	1	11	10.745	0.00736037
Orsellinic acid	Time_f	1.24074e+07	2.48148e+06	5	55	7.48184	2.04696e-05
Orsellinic acid	Condition:Time_f	4.67163e+06	934326	5	55	2.81706	0.0246037
Paraxanthine	Condition	1.27358e+06	1.27358e+06	1	11	1.77549	0.209649
Paraxanthine	Time_f	1.81562e+07	3.63124e+06	5	55	5.06229	0.000690709
Paraxanthine	Condition:Time_f	1.48986e+07	2.97971e+06	5	55	4.154	0.00284407
Phe-Phe	Condition	1.53069e+06	1.53069e+06	1	11	0.0742543	0.790288
Phe-Phe	Time_f	5.68547e+09	1.13709e+09	5	55	55.1607	3.32795e-20
Phe-Phe	Condition:Time_f	9.17666e+08	1.83533e+08	5	55	8.90324	3.06208e-06
Phenolethanolamine (RT 5.2)	Condition	2.43535e+07	2.43535e+07	1	11	2.38424	0.15083
Phenolethanolamine (RT 5.2)	Time_f	9.47355e+08	1.89471e+08	5	55	18.5495	9.38842e-11
Phenolethanolamine (RT 5.2)	Condition:Time_f	4.01071e+08	8.02141e+07	5	55	7.8531	1.23204e-05
Phenylacetylglutamine	Condition	3727.88	3727.88	1	11	0.428543	0.526156
Phenylacetylglutamine	Time_f	118239	23647.8	5	55	2.71846	0.0289042
Phenylacetylglutamine	Condition:Time_f	99295.9	19859.2	5	55	2.28294	0.0588305
Pipecolate	Condition	42258.5	42258.5	1	11	0.730779	0.410863
Pipecolate	Time_f	601175	120235	5	55	2.07923	0.081854
Pipecolate	Condition:Time_f	226443	45288.7	5	55	0.78318	0.566193
Prednisolone	Condition	79211.6	79211.6	1	11	5.14838	0.044385
Prednisolone	Time_f	170251	34050.1	5	55	2.2131	0.0658998
Prednisolone	Condition:Time_f	225758	45151.6	5	55	2.93464	0.0203055
Protocatechuic acid	Condition	50926.8	50926.8	1	11	2.36512	0.152328
Protocatechuic acid	Time_f	116780	23355.9	5	55	1.08468	0.379126
Protocatechuic acid	Condition:Time_f	713636	142727	5	55	6.62847	6.78885e-05
Pyroglutamic acid	Condition	0.502848	0.502848	1	11	1.39426e-05	0.997088
Pyroglutamic acid	Time_f	1.6787e+07	3.35739e+06	5	55	93.091	1.42448e-25
Pyroglutamic acid	Condition:Time_f	3.89218e+06	778436	5	55	21.5838	6.8913e-12
Pyroglutamic acid (in source)	Condition	3.29017e+07	3.29017e+07	1	11	4.54478	0.0563982
Pyroglutamic acid (in source)	Time_f	1.44357e+08	2.88714e+07	5	55	3.98807	0.00370193
Pyroglutamic acid (in source)	Condition:Time_f	2.88986e+08	5.77972e+07	5	55	7.98365	1.03262e-05
Stachydrine	Condition	9.14672e+06	9.14672e+06	1	11	0.561491	0.469382
Stachydrine	Time_f	2.3158e+08	4.6316e+07	5	55	2.84321	0.0235749
Stachydrine	Condition:Time_f	4.97648e+07	9.95296e+06	5	55	0.610983	0.691819
Synthetic Compound	Condition	219501	219501	1	11	6.40903	0.0278935
Synthetic Compound	Time_f	2.20927e+06	441854	5	55	12.9013	2.59196e-08
Synthetic Compound	Condition:Time_f	209890	41978.1	5	55	1.22568	0.309558
TMAO	Condition	21119.1	21119.1	1	11	2.11118	0.174151
TMAO	Time_f	81144.4	16228.9	5	55	1.62233	0.169474
TMAO	Condition:Time_f	87637.4	17527.5	5	55	1.75214	0.138174
Taurine	Condition	559.827	559.827	1	11	0.00765236	0.931864
Taurine	Time_f	1.20322e+07	2.40645e+06	5	55	32.8941	2.27034e-15
Taurine	Condition:Time_f	2.75897e+06	551795	5	55	7.54257	1.88276e-05
Theobromine	Condition	1.07506e+06	1.07506e+06	1	11	0.980391	0.343383
Theobromine	Time_f	1.75625e+07	3.51249e+06	5	55	3.2032	0.0131092
Theobromine	Condition:Time_f	6.87334e+06	1.37467e+06	5	55	1.25362	0.297113
Trigonelline	Condition	3.14542e+06	3.14542e+06	1	11	4.27148	0.0631255
Trigonelline	Time_f	1.31063e+07	2.62126e+06	5	55	3.55967	0.00735822
Trigonelline	Condition:Time_f	1.23113e+07	2.46227e+06	5	55	3.34376	0.0104339
UDCA	Condition	1.31963e+06	1.31963e+06	1	11	0.555748	0.471608
UDCA	Time_f	1.3026e+07	2.60519e+06	5	55	1.09715	0.37251
UDCA	Condition:Time_f	2.99265e+06	598530	5	55	0.252065	0.937009
Uric acid	Condition	5.81035e+06	5.81035e+06	1	11	0.222906	0.646062
Uric acid	Time_f	8.89672e+08	1.77934e+08	5	55	6.82621	5.12149e-05
Uric acid	Condition:Time_f	5.04584e+08	1.00917e+08	5	55	3.87153	0.00445876
Xanthine	Condition	5997.8	5997.8	1	11	0.176321	0.682638
Xanthine	Time_f	2.75397e+06	550794	5	55	16.1921	8.57302e-10
Xanthine	Condition:Time_f	421873	84374.5	5	55	2.48042	0.0426421

## Sheet: C - Estimated contrasts
Metabolite	contrast	Time	estimate_SLE_minus_HC	SE	df	t.ratio	p_value
2-MBT	HC - SLE	T1	102.4	234.458	43.9916	0.436753	0.664427
2-MBT	HC - SLE	T2	215.7	234.458	43.9916	0.919996	0.362592
2-MBT	HC - SLE	T3	330.65	234.458	43.9916	1.41028	0.16549
2-MBT	HC - SLE	T4	640.075	234.458	43.9916	2.73003	0.00907386
2-MBT	HC - SLE	T5	398.775	234.458	43.9916	1.70084	0.0960326
2-MBT	HC - SLE	T6	1690.58	234.458	43.9916	7.21058	5.62894e-09
3-Hydroxycotinine	HC - SLE	T1	-736.45	542.538	11.2145	-1.35742	0.201338
3-Hydroxycotinine	HC - SLE	T2	-684.625	542.538	11.2145	-1.26189	0.232601
3-Hydroxycotinine	HC - SLE	T3	-674.05	542.538	11.2145	-1.2424	0.239441
3-Hydroxycotinine	HC - SLE	T4	-605.575	542.538	11.2145	-1.11619	0.287687
3-Hydroxycotinine	HC - SLE	T5	-633	542.538	11.2145	-1.16674	0.267527
3-Hydroxycotinine	HC - SLE	T6	-563.925	542.538	11.2145	-1.03942	0.320501
6-Methylpiperidine-2-carboxylic acid	HC - SLE	T1	-16724.8	20711.7	11.2317	-0.807505	0.436143
6-Methylpiperidine-2-carboxylic acid	HC - SLE	T2	-16982.4	20711.7	11.2317	-0.819939	0.429308
6-Methylpiperidine-2-carboxylic acid	HC - SLE	T3	-17309.6	20711.7	11.2317	-0.835739	0.420725
6-Methylpiperidine-2-carboxylic acid	HC - SLE	T4	-13691.6	20711.7	11.2317	-0.661056	0.521906
6-Methylpiperidine-2-carboxylic acid	HC - SLE	T5	-13979.9	20711.7	11.2317	-0.674974	0.513347
6-Methylpiperidine-2-carboxylic acid	HC - SLE	T6	-13717.7	20711.7	11.2317	-0.662316	0.521127
AMP	HC - SLE	T1	-3259.28	1331.21	65.9933	-2.44836	0.0170167
AMP	HC - SLE	T2	-55.425	1331.21	65.9933	-0.0416351	0.966915
AMP	HC - SLE	T3	-26.975	1331.21	65.9933	-0.0202635	0.983894
AMP	HC - SLE	T4	-48.225	1331.21	65.9933	-0.0362265	0.971211
AMP	HC - SLE	T5	-41.55	1331.21	65.9933	-0.0312122	0.975194
AMP	HC - SLE	T6	-22.3	1331.21	65.9933	-0.0167517	0.986685
Acetylcarnitine	HC - SLE	T1	2021.63	4888.06	11.9759	0.413585	0.686488
Acetylcarnitine	HC - SLE	T2	2602.75	4888.06	11.9759	0.532471	0.604139
Acetylcarnitine	HC - SLE	T3	3214.68	4888.06	11.9759	0.657659	0.523197
Acetylcarnitine	HC - SLE	T4	6526.4	4888.06	11.9759	1.33517	0.206645
Acetylcarnitine	HC - SLE	T5	3926.3	4888.06	11.9759	0.803243	0.437486
Acetylcarnitine	HC - SLE	T6	7787.73	4888.06	11.9759	1.59321	0.137148
Adenosine	HC - SLE	T1	-12004.6	8256.13	11.468	-1.45403	0.172753
Adenosine	HC - SLE	T2	-10277.9	8256.13	11.468	-1.24489	0.238012
Adenosine	HC - SLE	T3	-10334	8256.13	11.468	-1.25168	0.235616
Adenosine	HC - SLE	T4	-8700.75	8256.13	11.468	-1.05385	0.313648
Adenosine	HC - SLE	T5	-8660.75	8256.13	11.468	-1.04901	0.315779
Adenosine	HC - SLE	T6	-7887.92	8256.13	11.468	-0.955402	0.359081
Ala-Ala-Gly-Ala	HC - SLE	T1	-776.3	372.069	20.2208	-2.08644	0.0498066
Ala-Ala-Gly-Ala	HC - SLE	T2	-446.6	372.069	20.2208	-1.20032	0.24389
Ala-Ala-Gly-Ala	HC - SLE	T3	-665.475	372.069	20.2208	-1.78858	0.0886762
Ala-Ala-Gly-Ala	HC - SLE	T4	-493.025	372.069	20.2208	-1.32509	0.19992
Ala-Ala-Gly-Ala	HC - SLE	T5	-422.725	372.069	20.2208	-1.13615	0.269181
Ala-Ala-Gly-Ala	HC - SLE	T6	-1230.85	372.069	20.2208	-3.30813	0.00347217
Arginine	HC - SLE	T1	-3314.75	1187.81	13.3959	-2.79065	0.014944
Arginine	HC - SLE	T2	-2325.83	1187.81	13.3959	-1.95809	0.0713798
Arginine	HC - SLE	T3	-2278.43	1187.81	13.3959	-1.91818	0.076655
Arginine	HC - SLE	T4	-1567.2	1187.81	13.3959	-1.31941	0.20914
Arginine	HC - SLE	T5	-2505.2	1187.81	13.3959	-2.1091	0.054288
Arginine	HC - SLE	T6	-1607.55	1187.81	13.3959	-1.35338	0.198332
Asp-Phe	HC - SLE	T1	-152.225	189.934	17.1595	-0.801462	0.433823
Asp-Phe	HC - SLE	T2	-165.5	189.934	17.1595	-0.871355	0.395588
Asp-Phe	HC - SLE	T3	-189.475	189.934	17.1595	-0.997583	0.332342
Asp-Phe	HC - SLE	T4	-103.875	189.934	17.1595	-0.5469	0.591489
Asp-Phe	HC - SLE	T5	189.475	189.934	17.1595	0.997583	0.332342
Asp-Phe	HC - SLE	T6	41.725	189.934	17.1595	0.219681	0.828711
Betaine	HC - SLE	T1	-4999.5	2994.61	11.917	-1.6695	0.121055
Betaine	HC - SLE	T2	-4250.37	2994.61	11.917	-1.41934	0.181424
Betaine	HC - SLE	T3	-3924.85	2994.61	11.917	-1.31064	0.214677
Betaine	HC - SLE	T4	-1939.27	2994.61	11.917	-0.647588	0.52953
Betaine	HC - SLE	T5	-2143.17	2994.61	11.917	-0.715677	0.487977
Betaine	HC - SLE	T6	-877.275	2994.61	11.917	-0.292951	0.774598
C10:0 carnitine	HC - SLE	T1	4669.67	4229.74	11.703	1.10401	0.291772
C10:0 carnitine	HC - SLE	T2	5478.1	4229.74	11.703	1.29514	0.220239
C10:0 carnitine	HC - SLE	T3	3856.25	4229.74	11.703	0.911699	0.380324
C10:0 carnitine	HC - SLE	T4	6393.82	4229.74	11.703	1.51164	0.15715
C10:0 carnitine	HC - SLE	T5	2837.37	4229.74	11.703	0.670816	0.515359
C10:0 carnitine	HC - SLE	T6	5847.57	4229.74	11.703	1.38249	0.192635
C10:0-OH carnitine	HC - SLE	T1	333.15	390.762	11.8051	0.852565	0.410865
C10:0-OH carnitine	HC - SLE	T2	406.95	390.762	11.8051	1.04143	0.318537
C10:0-OH carnitine	HC - SLE	T3	545.275	390.762	11.8051	1.39541	0.188586
C10:0-OH carnitine	HC - SLE	T4	759.025	390.762	11.8051	1.94242	0.0763219
C10:0-OH carnitine	HC - SLE	T5	342.425	390.762	11.8051	0.8763	0.398348
C10:0-OH carnitine	HC - SLE	T6	658.3	390.762	11.8051	1.68466	0.118284
Caffeine	HC - SLE	T1	-9862.17	10725.4	11.3517	-0.91952	0.376949
Caffeine	HC - SLE	T2	-7371.77	10725.4	11.3517	-0.687323	0.50568
Caffeine	HC - SLE	T3	-7889.65	10725.4	11.3517	-0.735608	0.476894
Caffeine	HC - SLE	T4	-4052.27	10725.4	11.3517	-0.377822	0.712532
Caffeine	HC - SLE	T5	-7501.22	10725.4	11.3517	-0.699392	0.498388
Caffeine	HC - SLE	T6	-2627.52	10725.4	11.3517	-0.244983	0.810842
Carnitine	HC - SLE	T1	-21655.7	6828.45	21.2149	-3.17139	0.0045584
Carnitine	HC - SLE	T2	-18008.2	6828.45	21.2149	-2.63723	0.0153248
Carnitine	HC - SLE	T3	-4633.47	6828.45	21.2149	-0.678554	0.504756
Carnitine	HC - SLE	T4	-1815	6828.45	21.2149	-0.2658	0.79296
Carnitine	HC - SLE	T5	386.3	6828.45	21.2149	0.0565721	0.955415
Carnitine	HC - SLE	T6	1863.2	6828.45	21.2149	0.272858	0.787601
Chlorpheniramine Maleate (Trigonelline)	HC - SLE	T1	-167.175	204.122	11.7947	-0.818994	0.429028
Chlorpheniramine Maleate (Trigonelline)	HC - SLE	T2	-159.175	204.122	11.7947	-0.779802	0.450872
Chlorpheniramine Maleate (Trigonelline)	HC - SLE	T3	-118.175	204.122	11.7947	-0.578942	0.573518
Chlorpheniramine Maleate (Trigonelline)	HC - SLE	T4	-145.9	204.122	11.7947	-0.714768	0.488659
Chlorpheniramine Maleate (Trigonelline)	HC - SLE	T5	-98.05	204.122	11.7947	-0.480349	0.639765
Chlorpheniramine Maleate (Trigonelline)	HC - SLE	T6	-31.7	204.122	11.7947	-0.155299	0.879212
Cholate	HC - SLE	T1	-1023.32	1051.24	11.2646	-0.973442	0.350774
Cholate	HC - SLE	T2	-849	1051.24	11.2646	-0.807614	0.436035
Cholate	HC - SLE	T3	-1020.72	1051.24	11.2646	-0.970968	0.351952
Cholate	HC - SLE	T4	-987.8	1051.24	11.2646	-0.939648	0.367111
Cholate	HC - SLE	T5	-780.9	1051.24	11.2646	-0.742834	0.47279
Cholate	HC - SLE	T6	-721.9	1051.24	11.2646	-0.68671	0.506156
Choline	HC - SLE	T1	-2212.6	830.966	24.0444	-2.66268	0.0136088
Choline	HC - SLE	T2	-1575.92	830.966	24.0444	-1.8965	0.0699721
Choline	HC - SLE	T3	-1862.42	830.966	24.0444	-2.24128	0.0345053
Choline	HC - SLE	T4	-1724.1	830.966	24.0444	-2.07481	0.0488725
Choline	HC - SLE	T5	-595.775	830.966	24.0444	-0.716966	0.480302
Choline	HC - SLE	T6	2068.68	830.966	24.0444	2.48948	0.0201049
Citrulline (M+H)	HC - SLE	T1	-519.8	328.414	12.4257	-1.58276	0.138585
Citrulline (M+H)	HC - SLE	T2	-527.675	328.414	12.4257	-1.60673	0.133213
Citrulline (M+H)	HC - SLE	T3	-568.6	328.414	12.4257	-1.73135	0.108122
Citrulline (M+H)	HC - SLE	T4	-253.6	328.414	12.4257	-0.772195	0.454436
Citrulline (M+H)	HC - SLE	T5	-289.05	328.414	12.4257	-0.880138	0.395489
Citrulline (M+H)	HC - SLE	T6	-116.7	328.414	12.4257	-0.355344	0.728291
Citrulline (M+Na)	HC - SLE	T1	-1102.62	512.287	14.1874	-2.15236	0.0490538
Citrulline (M+Na)	HC - SLE	T2	-1038.25	512.287	14.1874	-2.0267	0.0619174
Citrulline (M+Na)	HC - SLE	T3	-1150.57	512.287	14.1874	-2.24596	0.0411357
Citrulline (M+Na)	HC - SLE	T4	-997.275	512.287	14.1874	-1.94671	0.0716465
Citrulline (M+Na)	HC - SLE	T5	-940.65	512.287	14.1874	-1.83618	0.0873733
Citrulline (M+Na)	HC - SLE	T6	-546.975	512.287	14.1874	-1.06771	0.303482
Cortisol	HC - SLE	T1	-277	473.152	12.2516	-0.585435	0.568882
Cortisol	HC - SLE	T2	-183.175	473.152	12.2516	-0.387137	0.705295
Cortisol	HC - SLE	T3	-191.55	473.152	12.2516	-0.404838	0.692576
Cortisol	HC - SLE	T4	157.925	473.152	12.2516	0.333772	0.744195
Cortisol	HC - SLE	T5	-120.925	473.152	12.2516	-0.255573	0.802521
Cortisol	HC - SLE	T6	83.05	473.152	12.2516	0.175525	0.863535
Creatinine	HC - SLE	T1	-929.4	436.879	15.306	-2.12736	0.0500364
Creatinine	HC - SLE	T2	-465.775	436.879	15.306	-1.06614	0.302889
Creatinine	HC - SLE	T3	303.15	436.879	15.306	0.693899	0.498143
Creatinine	HC - SLE	T4	36.3	436.879	15.306	0.0830893	0.934857
Creatinine	HC - SLE	T5	35.125	436.879	15.306	0.0803998	0.936961
Creatinine	HC - SLE	T6	270.8	436.879	15.306	0.619851	0.544474
Cystine (M+H)	HC - SLE	T1	-2569.58	622.806	17.1293	-4.12581	0.000696195
Cystine (M+H)	HC - SLE	T2	-1993.75	622.806	17.1293	-3.20124	0.00519445
Cystine (M+H)	HC - SLE	T3	-1622.23	622.806	17.1293	-2.60471	0.0184202
Cystine (M+H)	HC - SLE	T4	-1251.75	622.806	17.1293	-2.00986	0.0604672
Cystine (M+H)	HC - SLE	T5	-1212.4	622.806	17.1293	-1.94668	0.068164
Cystine (M+H)	HC - SLE	T6	-628.625	622.806	17.1293	-1.00934	0.326856
Cystine (M+Na)	HC - SLE	T1	-804.65	194.647	16.0845	-4.1339	0.000771314
Cystine (M+Na)	HC - SLE	T2	-749.85	194.647	16.0845	-3.85236	0.00139627
Cystine (M+Na)	HC - SLE	T3	-561.275	194.647	16.0845	-2.88356	0.0107594
Cystine (M+Na)	HC - SLE	T4	-438.425	194.647	16.0845	-2.25241	0.0386113
Cystine (M+Na)	HC - SLE	T5	-614.85	194.647	16.0845	-3.1588	0.00605038
Cystine (M+Na)	HC - SLE	T6	-363.075	194.647	16.0845	-1.8653	0.0804875
Deoxycarnitine	HC - SLE	T1	-34.475	422.955	12.7961	-0.0815098	0.936298
Deoxycarnitine	HC - SLE	T2	221.8	422.955	12.7961	0.524405	0.608961
Deoxycarnitine	HC - SLE	T3	288.45	422.955	12.7961	0.681987	0.507404
Deoxycarnitine	HC - SLE	T4	798.45	422.955	12.7961	1.88779	0.0819392
Deoxycarnitine	HC - SLE	T5	419.55	422.955	12.7961	0.991949	0.33961
Deoxycarnitine	HC - SLE	T6	941.775	422.955	12.7961	2.22665	0.0445808
FA 3:0	HC - SLE	T1	-2298.03	486.569	46.6354	-4.72291	2.16138e-05
FA 3:0	HC - SLE	T2	-762.75	486.569	46.6354	-1.56761	0.123734
FA 3:0	HC - SLE	T3	-939.25	486.569	46.6354	-1.93035	0.0596571
FA 3:0	HC - SLE	T4	-1419.3	486.569	46.6354	-2.91695	0.00542094
FA 3:0	HC - SLE	T5	-1239.33	486.569	46.6354	-2.54707	0.0142238
FA 3:0	HC - SLE	T6	-741.5	486.569	46.6354	-1.52393	0.134278
FAA (drug derivative)	HC - SLE	T1	-6232.35	4777.64	11.1267	-1.30448	0.218406
FAA (drug derivative)	HC - SLE	T2	-5280.2	4777.64	11.1267	-1.10519	0.292402
FAA (drug derivative)	HC - SLE	T3	-5659.18	4777.64	11.1267	-1.18451	0.260896
FAA (drug derivative)	HC - SLE	T4	-5063.93	4777.64	11.1267	-1.05992	0.311647
FAA (drug derivative)	HC - SLE	T5	-5102.68	4777.64	11.1267	-1.06803	0.30813
FAA (drug derivative)	HC - SLE	T6	-5109.63	4777.64	11.1267	-1.06949	0.307503
GPC	HC - SLE	T1	-266.525	134.012	16.8546	-1.98882	0.0632073
GPC	HC - SLE	T2	-308.1	134.012	16.8546	-2.29905	0.0345706
GPC	HC - SLE	T3	-338.175	134.012	16.8546	-2.52347	0.0219679
GPC	HC - SLE	T4	-339.675	134.012	16.8546	-2.53466	0.02147
GPC	HC - SLE	T5	-35.675	134.012	16.8546	-0.266208	0.793308
GPC	HC - SLE	T6	215.275	134.012	16.8546	1.60639	0.12676
Gabapentinderivative	HC - SLE	T1	-1062.02	315.437	27.442	-3.36684	0.00226386
Gabapentinderivative	HC - SLE	T2	-574.975	315.437	27.442	-1.82279	0.0792487
Gabapentinderivative	HC - SLE	T3	-42.325	315.437	27.442	-0.134179	0.89424
Gabapentinderivative	HC - SLE	T4	18.95	315.437	27.442	0.0600754	0.952531
Gabapentinderivative	HC - SLE	T5	378.225	315.437	27.442	1.19905	0.240759
Gabapentinderivative	HC - SLE	T6	499.175	315.437	27.442	1.58249	0.124996
Glutamic acid	HC - SLE	T1	-598.75	694.914	15.0126	-0.861618	0.402451
Glutamic acid	HC - SLE	T2	-800.625	694.914	15.0126	-1.15212	0.267288
Glutamic acid	HC - SLE	T3	-433.25	694.914	15.0126	-0.623459	0.54234
Glutamic acid	HC - SLE	T4	-287.125	694.914	15.0126	-0.413181	0.685315
Glutamic acid	HC - SLE	T5	1179.45	694.914	15.0126	1.69726	0.110275
Glutamic acid	HC - SLE	T6	2748.57	694.914	15.0126	3.95528	0.00126791
Glutamine	HC - SLE	T1	-5836.08	1393.19	16.0609	-4.189	0.000689058
Glutamine	HC - SLE	T2	-4108.3	1393.19	16.0609	-2.94885	0.00940375
Glutamine	HC - SLE	T3	-3672.43	1393.19	16.0609	-2.63598	0.0179342
Glutamine	HC - SLE	T4	-2223.18	1393.19	16.0609	-1.59575	0.130032
Glutamine	HC - SLE	T5	-2861.83	1393.19	16.0609	-2.05415	0.0566102
Glutamine	HC - SLE	T6	-1029.35	1393.19	16.0609	-0.738844	0.470662
Hexose	HC - SLE	T1	-48568.8	9970.93	22.7621	-4.87104	6.59732e-05
Hexose	HC - SLE	T2	-39350.1	9970.93	22.7621	-3.94648	0.000652557
Hexose	HC - SLE	T3	-25115.4	9970.93	22.7621	-2.51887	0.019262
Hexose	HC - SLE	T4	-13154.9	9970.93	22.7621	-1.31932	0.200179
Hexose	HC - SLE	T5	-25116.6	9970.93	22.7621	-2.51898	0.0192572
Hexose	HC - SLE	T6	-19316.8	9970.93	22.7621	-1.93731	0.0652142
Histidine	HC - SLE	T1	-151.75	255.125	15.4403	-0.594806	0.56059
Histidine	HC - SLE	T2	81.15	255.125	15.4403	0.318079	0.754687
Histidine	HC - SLE	T3	94.25	255.125	15.4403	0.369426	0.716827
Histidine	HC - SLE	T4	158.675	255.125	15.4403	0.621949	0.543051
Histidine	HC - SLE	T5	110.35	255.125	15.4403	0.432533	0.671335
Histidine	HC - SLE	T6	762.3	255.125	15.4403	2.98794	0.00896588
Hydroxyproline	HC - SLE	T1	-1391.12	535.86	19.7423	-2.59606	0.0173871
Hydroxyproline	HC - SLE	T2	-930.675	535.86	19.7423	-1.73679	0.0980034
Hydroxyproline	HC - SLE	T3	-1179.57	535.86	19.7423	-2.20128	0.0397869
Hydroxyproline	HC - SLE	T4	-855.8	535.86	19.7423	-1.59706	0.126136
Hydroxyproline	HC - SLE	T5	-706.05	535.86	19.7423	-1.3176	0.202724
Hydroxyproline	HC - SLE	T6	-873.05	535.86	19.7423	-1.62925	0.119113
Hypaphorine (M+H)	HC - SLE	T1	-544.225	424.655	11.534	-1.28157	0.225158
Hypaphorine (M+H)	HC - SLE	T2	-457.5	424.655	11.534	-1.07734	0.303344
Hypaphorine (M+H)	HC - SLE	T3	-470.9	424.655	11.534	-1.1089	0.29006
Hypaphorine (M+H)	HC - SLE	T4	-415.425	424.655	11.534	-0.978264	0.348017
Hypaphorine (M+H)	HC - SLE	T5	-410.65	424.655	11.534	-0.96702	0.353374
Hypaphorine (M+H)	HC - SLE	T6	-381.225	424.655	11.534	-0.897728	0.387686
Hypaphorine (M+Na)	HC - SLE	T1	-376.95	294.547	12.2963	-1.27976	0.224248
Hypaphorine (M+Na)	HC - SLE	T2	-295.275	294.547	12.2963	-1.00247	0.335436
Hypaphorine (M+Na)	HC - SLE	T3	-335.15	294.547	12.2963	-1.13785	0.276869
Hypaphorine (M+Na)	HC - SLE	T4	-256.25	294.547	12.2963	-0.86998	0.400976
Hypaphorine (M+Na)	HC - SLE	T5	-240.575	294.547	12.2963	-0.816763	0.429605
Hypaphorine (M+Na)	HC - SLE	T6	-283.275	294.547	12.2963	-0.961731	0.354716
Hypoxanthine	HC - SLE	T1	-3000.2	3913.89	36.4225	-0.766553	0.448288
Hypoxanthine	HC - SLE	T2	-4850.35	3913.89	36.4225	-1.23927	0.223173
Hypoxanthine	HC - SLE	T3	-5800.72	3913.89	36.4225	-1.48209	0.146918
Hypoxanthine	HC - SLE	T4	-5588.6	3913.89	36.4225	-1.42789	0.161842
Hypoxanthine	HC - SLE	T5	-7401.82	3913.89	36.4225	-1.89117	0.0665757
Hypoxanthine	HC - SLE	T6	5634.2	3913.89	36.4225	1.43954	0.158537
IPA	HC - SLE	T1	523.325	225.993	11.6997	2.31567	0.0395835
IPA	HC - SLE	T2	504.9	225.993	11.6997	2.23414	0.0458101
IPA	HC - SLE	T3	589.025	225.993	11.6997	2.60639	0.0233634
IPA	HC - SLE	T4	538.325	225.993	11.6997	2.38205	0.0351216
IPA	HC - SLE	T5	462.4	225.993	11.6997	2.04608	0.0639023
IPA	HC - SLE	T6	564.475	225.993	11.6997	2.49776	0.028478
LPC 18:2 RT7.5	HC - SLE	T1	-3312.07	710.109	35.4561	-4.66418	4.29625e-05
LPC 18:2 RT7.5	HC - SLE	T2	-1125.05	710.109	35.4561	-1.58433	0.121998
LPC 18:2 RT7.5	HC - SLE	T3	-361.625	710.109	35.4561	-0.509253	0.61373
LPC 18:2 RT7.5	HC - SLE	T4	-406.875	710.109	35.4561	-0.572976	0.570277
LPC 18:2 RT7.5	HC - SLE	T5	-876.425	710.109	35.4561	-1.23421	0.225242
LPC 18:2 RT7.5	HC - SLE	T6	-151.075	710.109	35.4561	-0.212749	0.832741
Methylhydroxyquinoline	HC - SLE	T1	-343.8	271.268	12.8551	-1.26738	0.227497
Methylhydroxyquinoline	HC - SLE	T2	-93.175	271.268	12.8551	-0.34348	0.73679
Methylhydroxyquinoline	HC - SLE	T3	-138.6	271.268	12.8551	-0.510934	0.618059
Methylhydroxyquinoline	HC - SLE	T4	-67.675	271.268	12.8551	-0.249477	0.806934
Methylhydroxyquinoline	HC - SLE	T5	-122.475	271.268	12.8551	-0.451491	0.659159
Methylhydroxyquinoline	HC - SLE	T6	-59.3	271.268	12.8551	-0.218603	0.830391
Methylxanthine	HC - SLE	T1	66.925	579.292	11.4124	0.115529	0.910034
Methylxanthine	HC - SLE	T2	145.025	579.292	11.4124	0.250349	0.806768
Methylxanthine	HC - SLE	T3	222.1	579.292	11.4124	0.383399	0.70847
Methylxanthine	HC - SLE	T4	267.275	579.292	11.4124	0.461382	0.653194
Methylxanthine	HC - SLE	T5	113.125	579.292	11.4124	0.195281	0.848606
Methylxanthine	HC - SLE	T6	350.825	579.292	11.4124	0.60561	0.556626
Mycophenolic acid	HC - SLE	T1	-54416.9	40850.6	11.1439	-1.3321	0.20943
Mycophenolic acid	HC - SLE	T2	-43786.3	40850.6	11.1439	-1.07187	0.306445
Mycophenolic acid	HC - SLE	T3	-47992.5	40850.6	11.1439	-1.17483	0.264555
Mycophenolic acid	HC - SLE	T4	-50135.3	40850.6	11.1439	-1.22728	0.245011
Mycophenolic acid	HC - SLE	T5	-48754.3	40850.6	11.1439	-1.19348	0.257471
Mycophenolic acid	HC - SLE	T6	-48893.3	40850.6	11.1439	-1.19688	0.256194
Mycophenolic acid Glucuronide	HC - SLE	T1	-81196.3	47477.6	11.3523	-1.7102	0.114387
Mycophenolic acid Glucuronide	HC - SLE	T2	-68740.8	47477.6	11.3523	-1.44786	0.174705
Mycophenolic acid Glucuronide	HC - SLE	T3	-76393.4	47477.6	11.3523	-1.60904	0.135042
Mycophenolic acid Glucuronide	HC - SLE	T4	-74858.8	47477.6	11.3523	-1.57672	0.142301
Mycophenolic acid Glucuronide	HC - SLE	T5	-70307.3	47477.6	11.3523	-1.48085	0.165858
Mycophenolic acid Glucuronide	HC - SLE	T6	-70516.5	47477.6	11.3523	-1.48526	0.164707
Orsellinic acid	HC - SLE	T1	-2143.68	590.135	19.5044	-3.63251	0.00171274
Orsellinic acid	HC - SLE	T2	-1889.55	590.135	19.5044	-3.20189	0.00458113
Orsellinic acid	HC - SLE	T3	-2255.43	590.135	19.5044	-3.82188	0.00110681
Orsellinic acid	HC - SLE	T4	-1179.6	590.135	19.5044	-1.99886	0.0597534
Orsellinic acid	HC - SLE	T5	-1674.1	590.135	19.5044	-2.83681	0.01036
Orsellinic acid	HC - SLE	T6	-856.025	590.135	19.5044	-1.45056	0.162796
Paraxanthine	HC - SLE	T1	-4720.6	2383.02	11.7901	-1.98093	0.0714116
Paraxanthine	HC - SLE	T2	-3508.2	2383.02	11.7901	-1.47216	0.167162
Paraxanthine	HC - SLE	T3	-2996.45	2383.02	11.7901	-1.25742	0.23294
Paraxanthine	HC - SLE	T4	-2387.07	2383.02	11.7901	-1.0017	0.336604
Paraxanthine	HC - SLE	T5	-3240.82	2383.02	11.7901	-1.35996	0.199279
Paraxanthine	HC - SLE	T6	-1870.05	2383.02	11.7901	-0.784738	0.448088
Phe-Phe	HC - SLE	T1	-4456.9	7237.33	13.7422	-0.615821	0.548077
Phe-Phe	HC - SLE	T2	-2784.47	7237.33	13.7422	-0.384738	0.70632
Phe-Phe	HC - SLE	T3	-3309.67	7237.33	13.7422	-0.457306	0.654597
Phe-Phe	HC - SLE	T4	1814.2	7237.33	13.7422	0.250673	0.805776
Phe-Phe	HC - SLE	T5	3683.8	7237.33	13.7422	0.509	0.618826
Phe-Phe	HC - SLE	T6	16237.5	7237.33	13.7422	2.24358	0.0418844
Phenolethanolamine (RT 5.2)	HC - SLE	T1	-11033.6	3643.45	17.314	-3.02833	0.00746499
Phenolethanolamine (RT 5.2)	HC - SLE	T2	-7663.9	3643.45	17.314	-2.10347	0.0503347
Phenolethanolamine (RT 5.2)	HC - SLE	T3	-6570.68	3643.45	17.314	-1.80342	0.0887518
Phenolethanolamine (RT 5.2)	HC - SLE	T4	-4587.48	3643.45	17.314	-1.2591	0.224705
Phenolethanolamine (RT 5.2)	HC - SLE	T5	-4329.1	3643.45	17.314	-1.18819	0.250803
Phenolethanolamine (RT 5.2)	HC - SLE	T6	4152.07	3643.45	17.314	1.1396	0.269974
Phenylacetylglutamine	HC - SLE	T1	-212.475	154.435	13.5111	-1.37582	0.191256
Phenylacetylglutamine	HC - SLE	T2	-113.45	154.435	13.5111	-0.734613	0.475133
Phenylacetylglutamine	HC - SLE	T3	-51.425	154.435	13.5111	-0.332988	0.744254
Phenylacetylglutamine	HC - SLE	T4	-126.275	154.435	13.5111	-0.817657	0.427737
Phenylacetylglutamine	HC - SLE	T5	-100.625	154.435	13.5111	-0.651568	0.525608
Phenylacetylglutamine	HC - SLE	T6	28.4	154.435	13.5111	0.183896	0.856826
Pipecolate	HC - SLE	T1	-358.85	290.075	16.4346	-1.23709	0.233438
Pipecolate	HC - SLE	T2	-365.3	290.075	16.4346	-1.25933	0.225504
Pipecolate	HC - SLE	T3	-227.4	290.075	16.4346	-0.783934	0.444231
Pipecolate	HC - SLE	T4	-52.575	290.075	16.4346	-0.181246	0.858391
Pipecolate	HC - SLE	T5	-166.825	290.075	16.4346	-0.575109	0.573007
Pipecolate	HC - SLE	T6	-171.3	290.075	16.4346	-0.590536	0.562865
Prednisolone	HC - SLE	T1	-741.55	249.995	12.6149	-2.96626	0.0112362
Prednisolone	HC - SLE	T2	-581.35	249.995	12.6149	-2.32544	0.0374265
Prednisolone	HC - SLE	T3	-531.525	249.995	12.6149	-2.12614	0.0538475
Prednisolone	HC - SLE	T4	-562.675	249.995	12.6149	-2.25074	0.0429301
Prednisolone	HC - SLE	T5	-368.45	249.995	12.6149	-1.47383	0.16504
Prednisolone	HC - SLE	T6	-502.475	249.995	12.6149	-2.00994	0.0663221
Protocatechuic acid	HC - SLE	T1	-467.85	204.358	14.7826	-2.28937	0.0372088
Protocatechuic acid	HC - SLE	T2	-477.325	204.358	14.7826	-2.33573	0.0340272
Protocatechuic acid	HC - SLE	T3	-425.275	204.358	14.7826	-2.08103	0.0552455
Protocatechuic acid	HC - SLE	T4	-108.575	204.358	14.7826	-0.531299	0.603104
Protocatechuic acid	HC - SLE	T5	-316.65	204.358	14.7826	-1.54949	0.142404
Protocatechuic acid	HC - SLE	T6	46.6	204.358	14.7826	0.228032	0.822746
Pyroglutamic acid	HC - SLE	T1	-318.65	217.885	17.2064	-1.46247	0.161638
Pyroglutamic acid	HC - SLE	T2	-293.275	217.885	17.2064	-1.34601	0.195767
Pyroglutamic acid	HC - SLE	T3	-270.775	217.885	17.2064	-1.24274	0.230632
Pyroglutamic acid	HC - SLE	T4	-150.8	217.885	17.2064	-0.692109	0.498103
Pyroglutamic acid	HC - SLE	T5	48.4	217.885	17.2064	0.222136	0.826823
Pyroglutamic acid	HC - SLE	T6	989.45	217.885	17.2064	4.54116	0.00028107
Pyroglutamic acid (in source)	HC - SLE	T1	-12613.3	3453.92	15.6316	-3.65189	0.00222328
Pyroglutamic acid (in source)	HC - SLE	T2	-9576.48	3453.92	15.6316	-2.77264	0.01381
Pyroglutamic acid (in source)	HC - SLE	T3	-7767.05	3453.92	15.6316	-2.24877	0.0393257
Pyroglutamic acid (in source)	HC - SLE	T4	-4474.83	3453.92	15.6316	-1.29558	0.213926
Pyroglutamic acid (in source)	HC - SLE	T5	-5881.9	3453.92	15.6316	-1.70297	0.108371
Pyroglutamic acid (in source)	HC - SLE	T6	-72.375	3453.92	15.6316	-0.0209545	0.983547
Stachydrine	HC - SLE	T1	-16904.5	20699.9	11.2298	-0.816644	0.431115
Stachydrine	HC - SLE	T2	-16982.4	20699.9	11.2298	-0.820407	0.429055
Stachydrine	HC - SLE	T3	-17309.6	20699.9	11.2298	-0.836217	0.420471
Stachydrine	HC - SLE	T4	-13691.6	20699.9	11.2298	-0.661433	0.521675
Stachydrine	HC - SLE	T5	-13979.9	20699.9	11.2298	-0.675359	0.513114
Stachydrine	HC - SLE	T6	-13717.7	20699.9	11.2298	-0.662694	0.520896
Synthetic Compound	HC - SLE	T1	-282.3	146.552	30.5501	-1.92628	0.0634185
Synthetic Compound	HC - SLE	T2	-203.6	146.552	30.5501	-1.38927	0.174795
Synthetic Compound	HC - SLE	T3	-224.15	146.552	30.5501	-1.52949	0.136433
Synthetic Compound	HC - SLE	T4	-223.15	146.552	30.5501	-1.52267	0.138127
Synthetic Compound	HC - SLE	T5	-232.75	146.552	30.5501	-1.58817	0.122545
Synthetic Compound	HC - SLE	T6	-511.925	146.552	30.5501	-3.49313	0.00147916
TMAO	HC - SLE	T1	-844.8	525.074	11.2192	-1.60891	0.13539
TMAO	HC - SLE	T2	-828.775	525.074	11.2192	-1.5784	0.142236
TMAO	HC - SLE	T3	-764.075	525.074	11.2192	-1.45517	0.173024
TMAO	HC - SLE	T4	-752.45	525.074	11.2192	-1.43303	0.179121
TMAO	HC - SLE	T5	-729.725	525.074	11.2192	-1.38976	0.191564
TMAO	HC - SLE	T6	-635.2	525.074	11.2192	-1.20973	0.251255
Taurine	HC - SLE	T1	-534.9	451.967	13.4589	-1.18349	0.257097
Taurine	HC - SLE	T2	-382.7	451.967	13.4589	-0.846743	0.411942
Taurine	HC - SLE	T3	-190.85	451.967	13.4589	-0.422265	0.679499
Taurine	HC - SLE	T4	-41	451.967	13.4589	-0.0907146	0.929056
Taurine	HC - SLE	T5	400.6	451.967	13.4589	0.886348	0.390993
Taurine	HC - SLE	T6	523.425	451.967	13.4589	1.1581	0.26696
Theobromine	HC - SLE	T1	2615.85	3414.36	11.581	0.766133	0.458929
Theobromine	HC - SLE	T2	2888.52	3414.36	11.581	0.845994	0.414695
Theobromine	HC - SLE	T3	3283	3414.36	11.581	0.961528	0.355933
Theobromine	HC - SLE	T4	3927.2	3414.36	11.581	1.1502	0.273258
Theobromine	HC - SLE	T5	2962.25	3414.36	11.581	0.867587	0.40324
Theobromine	HC - SLE	T6	4347.42	3414.36	11.581	1.27328	0.227884
Trigonelline	HC - SLE	T1	-9002.2	3645.08	11.3373	-2.46969	0.0305548
Trigonelline	HC - SLE	T2	-8043.55	3645.08	11.3373	-2.20669	0.0488097
Trigonelline	HC - SLE	T3	-7333.2	3645.08	11.3373	-2.01181	0.068621
Trigonelline	HC - SLE	T4	-7000.35	3645.08	11.3373	-1.92049	0.0802951
Trigonelline	HC - SLE	T5	-6843.95	3645.08	11.3373	-1.87759	0.0863914
Trigonelline	HC - SLE	T6	-6637.15	3645.08	11.3373	-1.82085	0.0951032
UDCA	HC - SLE	T1	-3203.25	4563.93	11.7097	-0.701863	0.496479
UDCA	HC - SLE	T2	-4053.95	4563.93	11.7097	-0.88826	0.392282
UDCA	HC - SLE	T3	-2724.42	4563.93	11.7097	-0.596948	0.561907
UDCA	HC - SLE	T4	-3574.25	4563.93	11.7097	-0.783153	0.449087
UDCA	HC - SLE	T5	-3294.65	4563.93	11.7097	-0.72189	0.484529
UDCA	HC - SLE	T6	-3245.9	4563.93	11.7097	-0.711208	0.49088
Uric acid	HC - SLE	T1	-2330.97	8323.73	13.6026	-0.28004	0.783661
Uric acid	HC - SLE	T2	629.675	8323.73	13.6026	0.0756482	0.9408
Uric acid	HC - SLE	T3	1226.53	8323.73	13.6026	0.147353	0.885015
Uric acid	HC - SLE	T4	10731.1	8323.73	13.6026	1.28921	0.218817
Uric acid	HC - SLE	T5	963.15	8323.73	13.6026	0.115711	0.909572
Uric acid	HC - SLE	T6	11126.3	8323.73	13.6026	1.33669	0.203251
Xanthine	HC - SLE	T1	-120.625	230.099	15.9808	-0.524231	0.607313
Xanthine	HC - SLE	T2	-204.15	230.099	15.9808	-0.887227	0.388115
Xanthine	HC - SLE	T3	-243.6	230.099	15.9808	-1.05867	0.305488
Xanthine	HC - SLE	T4	-137.675	230.099	15.9808	-0.598329	0.558006
Xanthine	HC - SLE	T5	-38.475	230.099	15.9808	-0.167211	0.869302
Xanthine	HC - SLE	T6	217.65	230.099	15.9808	0.945897	0.358285
