# Supplementary material for: Disease and Medication Context Shape Ex Vivo Metabolite Stability: A Pilot Study in Systemic Lupus Erythematosus
Source: Metabolites. 2025 Nov 12;15(11):738. doi: 10.3390/metabo15110738 (PMC12654355; doi:10.3390/metabo15110738)
Supplement: Supplementary file 1 [file metabolites-15-00738-s001.zip › Supplementary Table S6.xlsx]

## Sheet: Supplementary Table 6
Metabolite	n_pos	n_neg	log2FC	p_t	p_wilcox	hedges_g	drug	q_t
1,5-AG	5	5	0.37629	0.266912	0.420635	0.682589	belimumab	0.972984
2-MBT	5	5	0.466524	0.363893	0.547619	0.564606	belimumab	0.972984
2-NA	5	5	0.369215	0.320867	0.420635	0.60557	belimumab	0.972984
3-Hydroxycotinine	5	5	-1.39948	0.393427	0.503812	-0.532337	belimumab	0.972984
5-AVAB	5	5	-0.173026	0.729855	0.547619	-0.205345	belimumab	0.972984
6-Methylpiperidine-2-carboxylic acid	5	5	-3.27586	0.00761512	0.00793651	-2.65647	belimumab	0.43786
AMP	5	5	-5.03469	0.208844	0.547619	-0.854661	belimumab	0.972984
Acetylcarnitine	5	5	-0.167222	0.818667	0.309524	-0.138741	belimumab	0.972984
Adenosine	5	5	-0.216019	0.903771	0.84127	-0.0718614	belimumab	0.972984
Ala-Ala-Gly-Ala	5	5	0.190516	0.763512	0.690476	0.179211	belimumab	0.972984
Arginine	5	5	0.0113286	0.948507	1	0.0381142	belimumab	0.978077
Asp-Phe	5	5	0.945359	0.222417	0.173217	0.755799	belimumab	0.972984
Betaine	5	5	-0.430591	0.187402	0.150794	-0.874478	belimumab	0.972984
Biliverdin	5	5	0.432818	0.339545	0.222222	0.58024	belimumab	0.972984
Buprenorphine	5	5	-0.0960314	0.820003	0.84127	-0.136301	belimumab	0.972984
C10:0 carnitine	5	5	-0.000645335	0.999349	0.84127	-0.000481004	belimumab	0.999349
C10:0-OH carnitine	5	5	0.0402547	0.955142	0.84127	0.0332304	belimumab	0.978077
C12:0 carnitine	5	5	-0.0788461	0.829186	1	-0.127581	belimumab	0.972984
C3:0 carnitine	5	5	0.418045	0.626317	1	0.294275	belimumab	0.972984
C4:0 carnitine	5	5	-0.0304759	0.966866	1	-0.0245258	belimumab	0.978077
C8:0 carnitine	5	5	0.119038	0.886002	0.547619	0.0845561	belimumab	0.972984
C9:0 carnitine	5	5	-0.498668	0.30746	0.309524	-0.640086	belimumab	0.972984
Caffeine	5	5	-0.111975	0.897738	1	-0.0765962	belimumab	0.972984
Carnitine	5	5	0.132197	0.698378	0.84127	0.230437	belimumab	0.972984
Chlorpheniramine Maleate (Trigonelline)	5	5	-0.213804	0.802544	1	-0.149786	belimumab	0.972984
Cholate	5	5	0.33706	0.798515	0.84127	0.151287	belimumab	0.972984
Choline	5	5	-0.0364793	0.789635	1	-0.157603	belimumab	0.972984
Chromanone derivative	5	5	1.32805	0.448876	0.607236	0.459249	belimumab	0.972984
Citrulline (M+H)	5	5	0.184455	0.593209	0.547619	0.320109	belimumab	0.972984
Citrulline (M+Na)	5	5	0.142746	0.632383	0.690476	0.285581	belimumab	0.972984
Cortisol	5	5	-0.122285	0.853864	1	-0.109722	belimumab	0.972984
Coumaric acid - Peak 1	5	5	0.208975	0.537402	0.84127	0.376755	belimumab	0.972984
Coumaric acid - Peak 2	5	5	0.194443	0.556272	0.84127	0.357151	belimumab	0.972984
Creatinine	5	5	-0.158674	0.559253	0.84127	-0.349171	belimumab	0.972984
Cystine (M+H)	5	5	-0.0752092	0.850426	0.84127	-0.111999	belimumab	0.972984
Cystine (M+Na)	5	5	0.0325161	0.92924	0.547619	0.0531486	belimumab	0.972984
DCHTU	5	5	0.903574	0.130255	0.222222	0.978573	belimumab	0.972984
Deoxycarnitine	5	5	0.0362762	0.902854	0.84127	0.0728738	belimumab	0.972984
FA 3:0	5	5	-0.0352565	0.819885	1	-0.13493	belimumab	0.972984
FAA (drug derivative)	5	5	-0.191275	0.916339	0.753298	-0.0624629	belimumab	0.972984
Formylindole	5	5	0.386971	0.334573	0.309524	0.587206	belimumab	0.972984
GCA (M+H)	5	5	-0.592434	0.343237	0.547619	-0.579241	belimumab	0.972984
GCA (M+Na)	5	5	-0.277444	0.587192	0.547619	-0.32317	belimumab	0.972984
GCDCA	5	5	-0.379574	0.534969	0.420635	-0.374168	belimumab	0.972984
GCDCA –2H2O (RT 6.7)	5	5	-0.431222	0.488714	0.547619	-0.416344	belimumab	0.972984
GCDCA –2H2O (RT 6.9)	5	5	-0.529129	0.420523	0.420635	-0.487425	belimumab	0.972984
GCDCA –H2O (RT 6.9)	5	5	0.45531	0.682173	0.690476	0.247389	belimumab	0.972984
GPC	5	5	0.223946	0.401295	0.690476	0.508877	belimumab	0.972984
Gabapentinderivative	5	5	0.117947	0.638331	0.690476	0.279203	belimumab	0.972984
Glutamic acid	5	5	0.491695	0.405387	0.420635	0.501731	belimumab	0.972984
Glutamine	5	5	0.0173482	0.829931	0.84127	0.127388	belimumab	0.972984
HCQ	5	5	0.968449	0.305853	0.222222	0.624904	belimumab	0.972984
Hexose	5	5	0.0154659	0.929932	1	0.0520745	belimumab	0.972984
Histidine	5	5	-0.072457	0.670246	0.547619	-0.252735	belimumab	0.972984
Hydroxybenzaldehyde	5	5	0.157673	0.6104	0.84127	0.309197	belimumab	0.972984
Hydroxyproline	5	5	-0.627687	0.292541	0.547619	-0.643636	belimumab	0.972984
Hypaphorine (M+H)	5	5	-0.306344	0.776377	0.547619	-0.167848	belimumab	0.972984
Hypaphorine (M+Na)	5	5	-0.208145	0.829962	0.690476	-0.126785	belimumab	0.972984
Hypoxanthine	5	5	0.1922	0.662013	0.84127	0.261636	belimumab	0.972984
IPA	5	5	-1.69106	0.0415103	0.031746	-1.42801	belimumab	0.972984
Indolacrylic acid	5	5	0.393396	0.344078	0.420635	0.575677	belimumab	0.972984
Indole	5	5	0.333131	0.377142	0.309524	0.534524	belimumab	0.972984
Inosine	5	5	-1.81131	0.431334	0.674236	-0.491502	belimumab	0.972984
Isoleucine	5	5	0.142673	0.754567	0.547619	0.189007	belimumab	0.972984
LPC 16:0	5	5	-0.0834811	0.824496	1	-0.131082	belimumab	0.972984
LPC 18:2 RT5.8	5	5	0.294907	0.455033	0.420635	0.449004	belimumab	0.972984
LPC 18:2 RT7.5	5	5	0.0964793	0.804522	0.547619	0.14659	belimumab	0.972984
LPC 18:2 RT7.7	5	5	-0.617754	0.0581978	0.0952381	-1.2783	belimumab	0.972984
LPC 18:3	5	5	-0.346272	0.418379	1	-0.487558	belimumab	0.972984
LPE 15:0	5	5	0.0465078	0.89452	1	0.0799763	belimumab	0.972984
LPE 16:0	5	5	-0.559963	0.132848	0.0952381	-1.04509	belimumab	0.972984
LPE 18:2	5	5	-0.656917	0.176484	0.150794	-0.88346	belimumab	0.972984
Leucine	5	5	0.27846	0.639828	0.84127	0.284635	belimumab	0.972984
Macrolide-like (M+H)	5	5	-0.615832	0.140688	0.222222	-0.948464	belimumab	0.972984
Macrolide-like (M+Na)	5	5	-0.123349	0.802009	1	-0.148273	belimumab	0.972984
Methionine	5	5	0.227656	0.596027	1	0.320429	belimumab	0.972984
Methylhydroxyquinoline	5	5	-0.508065	0.385757	0.309524	-0.537156	belimumab	0.972984
Methylindole	5	5	0.503286	0.157416	0.150794	0.895775	belimumab	0.972984
Methylxanthine	5	5	-1.67136	0.32865	0.690476	-0.634688	belimumab	0.972984
Mycophenolic acid	5	5	-4.32319	0.215536	0.753298	-0.837959	belimumab	0.972984
Mycophenolic acid Glucuronide	5	5	-1.24631	0.460462	0.753298	-0.44594	belimumab	0.972984
Octopamine	5	5	0.193009	0.575758	0.690476	0.341878	belimumab	0.972984
Orsellinic acid	5	5	0.109384	0.424223	0.547619	0.481325	belimumab	0.972984
Paraxanthine	5	5	-0.405051	0.564382	0.84127	-0.355262	belimumab	0.972984
Phe-Ile/Leu	5	5	0.95909	0.0934141	0.150794	1.11162	belimumab	0.972984
Phe-Phe	5	5	0.445334	0.559249	0.222222	0.355196	belimumab	0.972984
Phenolethanolamine (RT 5.2)	5	5	-0.0390006	0.840837	0.547619	-0.120107	belimumab	0.972984
Phenolethanolamine (RT 5.9)	5	5	0.321115	0.64887	0.309524	0.275456	belimumab	0.972984
Phenylacetylglutamine	5	5	-0.342894	0.618855	1	-0.301232	belimumab	0.972984
Phenylalanine	5	5	-0.0252185	0.914157	0.690476	-0.0641666	belimumab	0.972984
Pipecolate	5	5	-0.48587	0.311489	0.309524	-0.617587	belimumab	0.972984
Piperanine	5	5	1.38193	0.27163	0.309524	0.691369	belimumab	0.972984
Piperine	5	5	-1.90061	0.365332	0.690476	-0.578953	belimumab	0.972984
Prednisolone	5	5	0.5852	0.446572	0.309524	0.473751	belimumab	0.972984
Pro-Hyp	5	5	-0.337047	0.736133	0.345742	-0.205647	belimumab	0.972984
Proline	5	5	0.0771978	0.874459	0.547619	0.0955794	belimumab	0.972984
Protocatechuic acid	5	5	0.084977	0.798339	0.690476	0.153631	belimumab	0.972984
Pyroglutamic acid	5	5	0.39213	0.16298	0.150794	0.880887	belimumab	0.972984
Pyroglutamic acid (in source)	5	5	0.058249	0.527651	0.420635	0.377832	belimumab	0.972984
Sphinganine 1-phosphate	5	5	0.325939	0.217459	0.222222	0.792736	belimumab	0.972984
Stachydrine	5	5	-3.22326	0.00774973	0.00793651	-2.64577	belimumab	0.43786
Synthetic Compound	5	5	0.741161	0.358011	0.309524	0.557135	belimumab	0.972984
TMAO	5	5	0.398981	0.645346	1	0.276381	belimumab	0.972984
Taurine	5	5	0.333668	0.365042	0.420635	0.552987	belimumab	0.972984
Tetramethylscutellarein	5	5	-3.29292	0.222711	1	-0.816497	belimumab	0.972984
Theobromine	5	5	-1.41425	0.194292	0.420635	-0.871261	belimumab	0.972984
Trigonelline	5	5	0.026993	0.969421	0.690476	0.0227293	belimumab	0.978077
Tryptophane	5	5	0.444306	0.32235	0.420635	0.604158	belimumab	0.972984
Tyrosine	5	5	0.248244	0.53401	0.84127	0.380276	belimumab	0.972984
UDCA	5	5	0.992133	0.407331	0.420635	0.52287	belimumab	0.972984
Uric acid	5	5	0.0636	0.669435	0.690476	0.253308	belimumab	0.972984
Valine	5	5	0.154871	0.73745	0.690476	0.200598	belimumab	0.972984
Xanthine	5	5	-1.76615	0.457645	0.309524	-0.468974	belimumab	0.972984
1,5-AG	5	5	0.287709	0.406682	0.420635	0.504865	prednisolon	0.685897
2-MBT	5	5	0.0251517	0.961098	1	0.0289896	prednisolon	0.978415
2-NA	5	5	-0.393106	0.288002	0.547619	-0.650346	prednisolon	0.634519
3-Hydroxycotinine	5	5	2.52617	0.173709	0.372748	0.906712	prednisolon	0.634519
5-AVAB	5	5	-0.177969	0.721799	0.84127	-0.211295	prednisolon	0.849617
6-Methylpiperidine-2-carboxylic acid	5	5	0.146282	0.88397	1	0.086149	prednisolon	0.91857
AMP	5	5	-6.69953	0.1894	0.0952381	-0.902206	prednisolon	0.634519
Acetylcarnitine	5	5	0.804848	0.279972	0.420635	0.709086	prednisolon	0.634519
Adenosine	5	5	9.3317	0.105824	0.00793651	1.18915	prednisolon	0.634519
Ala-Ala-Gly-Ala	5	5	0.935302	0.125636	0.309524	0.993442	prednisolon	0.634519
Arginine	5	5	-0.302469	0.0569379	0.0555556	-1.30167	prednisolon	0.634519
Asp-Phe	5	5	1.57201	0.0423385	0.046533	1.43894	prednisolon	0.634519
Betaine	5	5	0.193449	0.561662	1	0.355884	prednisolon	0.743158
Biliverdin	5	5	-0.898589	0.0375457	0.0952381	-1.51898	prednisolon	0.634519
Buprenorphine	5	5	-0.0246578	0.952977	0.84127	-0.0348941	prednisolon	0.978415
C10:0 carnitine	5	5	0.5572	0.486356	1	0.424123	prednisolon	0.726185
C10:0-OH carnitine	5	5	0.459379	0.521146	0.84127	0.386605	prednisolon	0.736118
C12:0 carnitine	5	5	0.0528818	0.886054	1	0.0854337	prednisolon	0.91857
C3:0 carnitine	5	5	-0.576479	0.50126	0.690476	-0.40929	prednisolon	0.726185
C4:0 carnitine	5	5	-0.530996	0.46577	0.150794	-0.437768	prednisolon	0.726185
C8:0 carnitine	5	5	0.780664	0.357818	0.690476	0.574082	prednisolon	0.63824
C9:0 carnitine	5	5	-0.000303853	0.999507	1	-0.000366209	prednisolon	0.999507
Caffeine	5	5	0.642547	0.472411	0.690476	0.448479	prednisolon	0.726185
Carnitine	5	5	-0.103592	0.761616	1	-0.179918	prednisolon	0.875474
Chlorpheniramine Maleate (Trigonelline)	5	5	0.481326	0.578743	0.690476	0.340621	prednisolon	0.743158
Cholate	5	5	0.295929	0.82253	0.84127	0.132831	prednisolon	0.907351
Choline	5	5	-0.0928352	0.491489	0.547619	-0.411827	prednisolon	0.726185
Chromanone derivative	5	5	-0.399469	0.810521	0.79717	-0.14177	prednisolon	0.906821
Citrulline (M+H)	5	5	0.184455	0.592009	0.547619	0.320109	prednisolon	0.746327
Citrulline (M+Na)	5	5	0.000247765	0.999339	1	0.000488515	prednisolon	0.999507
Cortisol	5	5	-1.11543	0.094231	0.0952381	-1.17856	prednisolon	0.634519
Coumaric acid - Peak 1	5	5	-0.383165	0.247613	0.420635	-0.736275	prednisolon	0.634519
Coumaric acid - Peak 2	5	5	-0.373269	0.248052	0.420635	-0.731985	prednisolon	0.634519
Creatinine	5	5	0.193951	0.481529	0.420635	0.431581	prednisolon	0.726185
Cystine (M+H)	5	5	0.415392	0.303288	0.547619	0.662556	prednisolon	0.634519
Cystine (M+Na)	5	5	0.272622	0.457289	0.84127	0.461853	prednisolon	0.726185
DCHTU	5	5	0.115588	0.851144	0.84127	0.110753	prednisolon	0.907351
Deoxycarnitine	5	5	0.303225	0.285281	0.420635	0.654124	prednisolon	0.634519
FA 3:0	5	5	0.167676	0.26245	0.690476	0.695462	prednisolon	0.634519
FAA (drug derivative)	5	5	11.1394	0.112218	0.0119252	1.15961	prednisolon	0.634519
Formylindole	5	5	-0.402934	0.31405	0.420635	-0.614505	prednisolon	0.634519
GCA (M+H)	5	5	-0.480819	0.448497	0.309524	-0.462482	prednisolon	0.726185
GCA (M+Na)	5	5	-0.480222	0.345055	0.309524	-0.579129	prednisolon	0.634519
GCDCA	5	5	-0.594901	0.320712	0.309524	-0.605016	prednisolon	0.634519
GCDCA –2H2O (RT 6.7)	5	5	-0.24917	0.689824	0.690476	-0.23661	prednisolon	0.826836
GCDCA –2H2O (RT 6.9)	5	5	-0.284322	0.666333	0.547619	-0.255889	prednisolon	0.80963
GCDCA –H2O (RT 6.9)	5	5	0.639869	0.567434	1	0.348793	prednisolon	0.743158
GPC	5	5	0.297004	0.256388	0.222222	0.700555	prednisolon	0.634519
Gabapentinderivative	5	5	0.0989911	0.695128	0.547619	0.233343	prednisolon	0.826836
Glutamic acid	5	5	0.810227	0.167354	0.222222	0.886034	prednisolon	0.634519
Glutamine	5	5	-0.0275278	0.732474	0.84127	-0.203093	prednisolon	0.853295
HCQ	5	5	-1.32714	0.161874	0.547619	-0.882643	prednisolon	0.634519
Hexose	5	5	0.0978812	0.574642	0.547619	0.336335	prednisolon	0.743158
Histidine	5	5	-0.379368	0.00713833	0.015873	-2.18989	prednisolon	0.634519
Hydroxybenzaldehyde	5	5	-0.371452	0.215308	0.222222	-0.793462	prednisolon	0.634519
Hydroxyproline	5	5	-0.124512	0.837899	0.84127	-0.120737	prednisolon	0.907351
Hypaphorine (M+H)	5	5	0.66104	0.542557	0.309524	0.364329	prednisolon	0.743158
Hypaphorine (M+Na)	5	5	0.584963	0.546927	0.309524	0.35963	prednisolon	0.743158
Hypoxanthine	5	5	0.498829	0.261679	0.309524	0.729259	prednisolon	0.634519
IPA	5	5	-0.49644	0.554541	0.547619	-0.354088	prednisolon	0.743158
Indolacrylic acid	5	5	-0.440478	0.285957	0.547619	-0.654025	prednisolon	0.634519
Indole	5	5	-0.372773	0.320207	0.420635	-0.605788	prednisolon	0.634519
Inosine	5	5	-3.65983	0.229839	0.171904	-0.805753	prednisolon	0.634519
Isoleucine	5	5	-0.452422	0.315908	0.420635	-0.634932	prednisolon	0.634519
LPC 16:0	5	5	0.516617	0.145912	0.150794	0.921142	prednisolon	0.634519
LPC 18:2 RT5.8	5	5	0.476061	0.215199	0.309524	0.769171	prednisolon	0.634519
LPC 18:2 RT7.5	5	5	0.577857	0.138093	0.222222	1.02117	prednisolon	0.634519
LPC 18:2 RT7.7	5	5	0.188956	0.59442	0.690476	0.316785	prednisolon	0.746327
LPC 18:3	5	5	0.447194	0.318188	0.222222	0.647331	prednisolon	0.634519
LPE 15:0	5	5	-0.103309	0.767008	1	-0.178454	prednisolon	0.875474
LPE 16:0	5	5	0.253591	0.499748	0.84127	0.414336	prednisolon	0.726185
LPE 18:2	5	5	0.482835	0.331385	0.547619	0.614299	prednisolon	0.634519
Leucine	5	5	-0.744498	0.207357	0.222222	-0.826106	prednisolon	0.634519
Macrolide-like (M+H)	5	5	0.460357	0.278056	0.309524	0.665681	prednisolon	0.634519
Macrolide-like (M+Na)	5	5	0.412162	0.397821	0.309524	0.514612	prednisolon	0.681117
Methionine	5	5	-0.647337	0.13258	0.0952381	-1.05073	prednisolon	0.634519
Methylhydroxyquinoline	5	5	-0.991034	0.0679436	0.0555556	-1.20666	prednisolon	0.634519
Methylindole	5	5	-0.323389	0.378491	0.690476	-0.533238	prednisolon	0.657992
Methylxanthine	5	5	1.86105	0.284547	0.222222	0.700867	prednisolon	0.634519
Mycophenolic acid	5	5	-4.34171	0.214923	0.0593271	-0.839319	prednisolon	0.634519
Mycophenolic acid Glucuronide	5	5	-1.2587	0.456352	0.401965	-0.450163	prednisolon	0.726185
Octopamine	5	5	-0.439497	0.192822	0.150794	-0.856738	prednisolon	0.634519
Orsellinic acid	5	5	-0.109305	0.427264	0.690476	-0.480948	prednisolon	0.710013
Paraxanthine	5	5	0.446809	0.519295	0.84127	0.393369	prednisolon	0.736118
Phe-Ile/Leu	5	5	0.776527	0.190394	0.309524	0.847558	prednisolon	0.634519
Phe-Phe	5	5	1.38964	0.0763769	0.150794	1.30219	prednisolon	0.634519
Phenolethanolamine (RT 5.2)	5	5	-0.189492	0.314504	0.547619	-0.622841	prednisolon	0.634519
Phenolethanolamine (RT 5.9)	5	5	1.15685	0.108946	0.150794	1.14245	prednisolon	0.634519
Phenylacetylglutamine	5	5	0.758464	0.274604	0.420635	0.701348	prednisolon	0.634519
Phenylalanine	5	5	-0.208589	0.361481	0.420635	-0.560345	prednisolon	0.63824
Pipecolate	5	5	0.279988	0.569832	1	0.341929	prednisolon	0.743158
Piperanine	5	5	-0.247494	0.838484	0.547619	-0.12246	prednisolon	0.907351
Piperine	5	5	2.28983	0.300062	0.150794	0.67559	prednisolon	0.634519
Prednisolone	5	5	1.46838	0.0385646	0.0952381	1.41818	prednisolon	0.634519
Pro-Hyp	5	5	1.33211	0.204679	0.142457	0.856732	prednisolon	0.634519
Proline	5	5	-0.453451	0.348143	0.547619	-0.592172	prednisolon	0.634519
Protocatechuic acid	5	5	-0.703728	0.0211707	0.015873	-1.94326	prednisolon	0.634519
Pyroglutamic acid	5	5	0.326582	0.253611	0.150794	0.703922	prednisolon	0.634519
Pyroglutamic acid (in source)	5	5	-0.0251073	0.787717	1	-0.159367	prednisolon	0.890121
Sphinganine 1-phosphate	5	5	0.421506	0.0921924	0.150794	1.11511	prednisolon	0.634519
Stachydrine	5	5	0.155793	0.87566	0.84127	0.0923722	prednisolon	0.91857
Synthetic Compound	5	5	1.45493	0.0720321	0.150794	1.22328	prednisolon	0.634519
TMAO	5	5	1.50454	0.0895892	0.0952381	1.17317	prednisolon	0.634519
Taurine	5	5	0.637917	0.0729287	0.150794	1.24997	prednisolon	0.634519
Tetramethylscutellarein	5	5	-3.30283	0.222019	0.309524	-0.817945	prednisolon	0.634519
Theobromine	5	5	0.45314	0.653693	0.420635	0.266477	prednisolon	0.802905
Trigonelline	5	5	0.669401	0.33941	0.547619	0.589421	prednisolon	0.634519
Tryptophane	5	5	-0.463521	0.300975	0.547619	-0.63371	prednisolon	0.634519
Tyrosine	5	5	-0.418563	0.288272	0.420635	-0.673069	prednisolon	0.634519
UDCA	5	5	0.615322	0.601067	0.547619	0.322035	prednisolon	0.74638
Uric acid	5	5	0.0284632	0.849176	0.84127	0.112281	prednisolon	0.907351
Valine	5	5	-0.555665	0.215924	0.222222	-0.785199	prednisolon	0.634519
Xanthine	5	5	2.55867	0.332672	0.150794	0.628716	prednisolon	0.634519
1,5-AG	3	7	-0.336582	0.519431	0.516667	-0.56503	cell_cept_myfortic	0.883163
2-MBT	3	7	-0.954374	0.165559	0.116667	-1.11319	cell_cept_myfortic	0.883163
2-NA	3	7	0.214112	0.479705	0.516667	0.346615	cell_cept_myfortic	0.883163
3-Hydroxycotinine	3	7	-1.54609	0.32723	0.465759	-0.476423	cell_cept_myfortic	0.883163
5-AVAB	3	7	-0.123017	0.775702	1	-0.142955	cell_cept_myfortic	0.897892
6-Methylpiperidine-2-carboxylic acid	3	7	-0.385081	0.720767	0.833333	-0.215558	cell_cept_myfortic	0.883163
AMP	3	7	6.05979	0.2191	0.116667	1.84245	cell_cept_myfortic	0.883163
Acetylcarnitine	3	7	-0.499212	0.368284	1	-0.392183	cell_cept_myfortic	0.883163
Adenosine	3	7	-1.04711	0.546011	0.666667	-0.297445	cell_cept_myfortic	0.883163
Ala-Ala-Gly-Ala	3	7	-0.752446	0.256531	0.383333	-0.668639	cell_cept_myfortic	0.883163
Arginine	3	7	0.0284081	0.833442	0.833333	0.096068	cell_cept_myfortic	0.914358
Asp-Phe	3	7	-0.584226	0.621024	0.360475	-0.410972	cell_cept_myfortic	0.883163
Betaine	3	7	0.0181764	0.938171	0.383333	0.0327927	cell_cept_myfortic	0.972599
Biliverdin	3	7	0.426639	0.233419	0.383333	0.604713	cell_cept_myfortic	0.883163
Buprenorphine	3	7	0.0438958	0.882816	0.666667	0.0625202	cell_cept_myfortic	0.949083
C10:0 carnitine	3	7	-0.201146	0.79365	1	-0.146128	cell_cept_myfortic	0.89823
C10:0-OH carnitine	3	7	0.0384819	0.955067	1	0.031936	cell_cept_myfortic	0.981115
C12:0 carnitine	3	7	-0.211281	0.465603	0.666667	-0.336597	cell_cept_myfortic	0.883163
C3:0 carnitine	3	7	-0.693148	0.318159	0.833333	-0.447157	cell_cept_myfortic	0.883163
C4:0 carnitine	3	7	-0.526755	0.433222	0.666667	-0.40098	cell_cept_myfortic	0.883163
C8:0 carnitine	3	7	-0.279246	0.710654	0.833333	-0.191358	cell_cept_myfortic	0.883163
C9:0 carnitine	3	7	0.445421	0.42548	0.516667	0.599245	cell_cept_myfortic	0.883163
Caffeine	3	7	-0.876366	0.218899	0.833333	-0.54425	cell_cept_myfortic	0.883163
Carnitine	3	7	-0.226012	0.408236	0.516667	-0.386668	cell_cept_myfortic	0.883163
Chlorpheniramine Maleate (Trigonelline)	3	7	-0.781598	0.255903	0.833333	-0.501363	cell_cept_myfortic	0.883163
Cholate	3	7	-2.58301	0.0933526	0.0333333	-0.78794	cell_cept_myfortic	0.883163
Choline	3	7	0.142243	0.240528	0.516667	0.666527	cell_cept_myfortic	0.883163
Chromanone derivative	3	7	0.822924	0.714787	0.779153	0.326175	cell_cept_myfortic	0.883163
Citrulline (M+H)	3	7	0.0586291	0.898689	0.833333	0.100913	cell_cept_myfortic	0.949083
Citrulline (M+Na)	3	7	-0.243705	0.479373	0.516667	-0.480669	cell_cept_myfortic	0.883163
Cortisol	3	7	0.691419	0.455811	0.383333	0.725413	cell_cept_myfortic	0.883163
Coumaric acid - Peak 1	3	7	-0.155726	0.522637	0.833333	-0.271	cell_cept_myfortic	0.883163
Coumaric acid - Peak 2	3	7	-0.106058	0.651692	1	-0.18873	cell_cept_myfortic	0.883163
Creatinine	3	7	-0.230829	0.253647	0.516667	-0.499508	cell_cept_myfortic	0.883163
Cystine (M+H)	3	7	0.147894	0.694616	0.666667	0.225995	cell_cept_myfortic	0.883163
Cystine (M+Na)	3	7	-0.00696861	0.982341	0.666667	-0.011374	cell_cept_myfortic	0.991112
DCHTU	3	7	-1.11096	0.0904053	0.0666667	-1.02066	cell_cept_myfortic	0.883163
Deoxycarnitine	3	7	-0.250781	0.362229	0.666667	-0.504701	cell_cept_myfortic	0.883163
FA 3:0	3	7	0.000500968	0.996421	0.666667	0.00191083	cell_cept_myfortic	0.996421
FAA (drug derivative)	3	7	-0.949262	0.58904	0.423622	-0.268798	cell_cept_myfortic	0.883163
Formylindole	3	7	0.25527	0.506967	0.516667	0.387702	cell_cept_myfortic	0.883163
GCA (M+H)	3	7	0.078113	0.908356	1	0.0737449	cell_cept_myfortic	0.950409
GCA (M+Na)	3	7	0.0711396	0.893451	1	0.0823897	cell_cept_myfortic	0.949083
GCDCA	3	7	0.446273	0.625118	0.833333	0.471627	cell_cept_myfortic	0.883163
GCDCA –2H2O (RT 6.7)	3	7	0.281588	0.732342	0.833333	0.278507	cell_cept_myfortic	0.883163
GCDCA –2H2O (RT 6.9)	3	7	0.321598	0.714403	0.833333	0.303277	cell_cept_myfortic	0.883163
GCDCA –H2O (RT 6.9)	3	7	-0.370713	0.734667	0.833333	-0.19106	cell_cept_myfortic	0.883163
GPC	3	7	-0.303229	0.314031	0.666667	-0.674223	cell_cept_myfortic	0.883163
Gabapentinderivative	3	7	0.0895191	0.733989	1	0.213025	cell_cept_myfortic	0.883163
Glutamic acid	3	7	-1.15324	0.0458181	0.0666667	-1.10419	cell_cept_myfortic	0.883163
Glutamine	3	7	-0.121114	0.0460273	0.266667	-1.0025	cell_cept_myfortic	0.883163
HCQ	3	7	0.647679	0.394252	0.833333	0.450173	cell_cept_myfortic	0.883163
Hexose	3	7	0.0889015	0.587341	0.516667	0.307388	cell_cept_myfortic	0.883163
Histidine	3	7	0.0427201	0.811202	1	0.148643	cell_cept_myfortic	0.907582
Hydroxybenzaldehyde	3	7	-0.100473	0.668479	1	-0.192102	cell_cept_myfortic	0.883163
Hydroxyproline	3	7	0.734645	0.333666	0.383333	0.859982	cell_cept_myfortic	0.883163
Hypaphorine (M+H)	3	7	-1.05717	0.308618	0.666667	-0.505132	cell_cept_myfortic	0.883163
Hypaphorine (M+Na)	3	7	-0.774774	0.399497	0.833333	-0.428732	cell_cept_myfortic	0.883163
Hypoxanthine	3	7	-0.502183	0.172245	0.516667	-0.669556	cell_cept_myfortic	0.883163
IPA	3	7	1.01794	0.351054	0.516667	0.891768	cell_cept_myfortic	0.883163
Indolacrylic acid	3	7	0.266136	0.474541	0.516667	0.391454	cell_cept_myfortic	0.883163
Indole	3	7	0.311673	0.354516	0.516667	0.517348	cell_cept_myfortic	0.883163
Inosine	3	7	2.60072	0.429752	0.168855	0.969317	cell_cept_myfortic	0.883163
Isoleucine	3	7	-0.21221	0.605431	1	-0.27425	cell_cept_myfortic	0.883163
LPC 16:0	3	7	-0.104213	0.827809	0.833333	-0.161426	cell_cept_myfortic	0.914358
LPC 18:2 RT5.8	3	7	-0.115706	0.851995	0.833333	-0.168309	cell_cept_myfortic	0.925725
LPC 18:2 RT7.5	3	7	0.144407	0.758292	0.833333	0.224674	cell_cept_myfortic	0.897892
LPC 18:2 RT7.7	3	7	0.128441	0.7698	0.833333	0.216925	cell_cept_myfortic	0.897892
LPC 18:3	3	7	0.120609	0.778703	1	0.16678	cell_cept_myfortic	0.897892
LPE 15:0	3	7	0.07021	0.794894	0.516667	0.122051	cell_cept_myfortic	0.89823
LPE 16:0	3	7	-0.28417	0.379486	0.516667	-0.4461	cell_cept_myfortic	0.883163
LPE 18:2	3	7	-0.177442	0.667759	1	-0.209071	cell_cept_myfortic	0.883163
Leucine	3	7	-0.219935	0.642332	1	-0.216735	cell_cept_myfortic	0.883163
Macrolide-like (M+H)	3	7	-0.174716	0.714978	0.666667	-0.231702	cell_cept_myfortic	0.883163
Macrolide-like (M+Na)	3	7	0.240588	0.692593	0.833333	0.301722	cell_cept_myfortic	0.883163
Methionine	3	7	-0.0107466	0.978912	1	-0.0148461	cell_cept_myfortic	0.991112
Methylhydroxyquinoline	3	7	0.691585	0.389022	0.383333	0.841357	cell_cept_myfortic	0.883163
Methylindole	3	7	0.165814	0.568479	0.666667	0.269658	cell_cept_myfortic	0.883163
Methylxanthine	3	7	-1.98585	0.200236	0.183333	-0.573248	cell_cept_myfortic	0.883163
Mycophenolic acid	3	7	10.3456	0.173741	0.0222455	2.16353	cell_cept_myfortic	0.883163
Mycophenolic acid Glucuronide	3	7	9.13706	0.00505779	0.0222455	14.5959	cell_cept_myfortic	0.57153
Octopamine	3	7	-0.135138	0.585752	0.833333	-0.232042	cell_cept_myfortic	0.883163
Orsellinic acid	3	7	-0.161492	0.367923	0.383333	-0.719013	cell_cept_myfortic	0.883163
Paraxanthine	3	7	-1.07301	0.0762423	0.0666667	-0.862279	cell_cept_myfortic	0.883163
Phe-Ile/Leu	3	7	-0.398479	0.604531	0.666667	-0.380062	cell_cept_myfortic	0.883163
Phe-Phe	3	7	-0.944286	0.235648	0.383333	-0.681523	cell_cept_myfortic	0.883163
Phenolethanolamine (RT 5.2)	3	7	-0.160916	0.375885	0.516667	-0.502162	cell_cept_myfortic	0.883163
Phenolethanolamine (RT 5.9)	3	7	-0.772073	0.258779	0.383333	-0.613888	cell_cept_myfortic	0.883163
Phenylacetylglutamine	3	7	-0.7109	0.195463	0.266667	-0.580505	cell_cept_myfortic	0.883163
Phenylalanine	3	7	-0.172785	0.401831	0.516667	-0.441776	cell_cept_myfortic	0.883163
Pipecolate	3	7	0.176677	0.714924	0.516667	0.218447	cell_cept_myfortic	0.883163
Piperanine	3	7	0.31645	0.708865	0.516667	0.163714	cell_cept_myfortic	0.883163
Piperine	3	7	-1.14916	0.469888	1	-0.315138	cell_cept_myfortic	0.883163
Prednisolone	3	7	-0.973629	0.325219	0.383333	-0.704036	cell_cept_myfortic	0.883163
Pro-Hyp	3	7	-0.596511	0.45274	1	-0.33662	cell_cept_myfortic	0.883163
Proline	3	7	-0.335696	0.403324	0.516667	-0.405139	cell_cept_myfortic	0.883163
Protocatechuic acid	3	7	-0.152546	0.651951	0.833333	-0.271874	cell_cept_myfortic	0.883163
Pyroglutamic acid	3	7	-0.593889	0.0568414	0.116667	-1.35619	cell_cept_myfortic	0.883163
Pyroglutamic acid (in source)	3	7	-0.145575	0.0373317	0.183333	-1.0477	cell_cept_myfortic	0.883163
Sphinganine 1-phosphate	3	7	-0.40449	0.195972	0.183333	-0.947649	cell_cept_myfortic	0.883163
Stachydrine	3	7	-0.391724	0.7152	0.833333	-0.220584	cell_cept_myfortic	0.883163
Synthetic Compound	3	7	-0.949648	0.320854	0.516667	-0.62694	cell_cept_myfortic	0.883163
TMAO	3	7	-0.3686	0.61798	0.833333	-0.241977	cell_cept_myfortic	0.883163
Taurine	3	7	-0.158817	0.686407	1	-0.246892	cell_cept_myfortic	0.883163
Tetramethylscutellarein	3	7	10.716	0.117172	0.0166667	2.77229	cell_cept_myfortic	0.883163
Theobromine	3	7	-1.45349	0.124076	0.183333	-0.714094	cell_cept_myfortic	0.883163
Trigonelline	3	7	-0.735775	0.424427	0.666667	-0.580494	cell_cept_myfortic	0.883163
Tryptophane	3	7	0.247166	0.55477	0.666667	0.333529	cell_cept_myfortic	0.883163
Tyrosine	3	7	-0.126795	0.660092	1	-0.187188	cell_cept_myfortic	0.883163
UDCA	3	7	-1.57359	0.14553	0.0666667	-0.666337	cell_cept_myfortic	0.883163
Uric acid	3	7	-0.337681	0.0117673	0.0333333	-1.81322	cell_cept_myfortic	0.664854
Valine	3	7	-0.146633	0.68833	1	-0.18577	cell_cept_myfortic	0.883163
Xanthine	3	7	-2.27986	0.304605	0.383333	-0.443661	cell_cept_myfortic	0.883163
1,5-AG	7	3	-0.236904	0.472714	0.383333	-0.422291	hcq	0.95988
2-MBT	7	3	-0.0675743	0.900255	0.833333	-0.0786749	hcq	0.972365
2-NA	7	3	0.264505	0.611605	0.833333	0.403082	hcq	0.95988
3-Hydroxycotinine	7	3	-2.61445	0.245698	0.224114	-1.48084	hcq	0.95988
5-AVAB	7	3	0.0647954	0.919817	0.833333	0.0757535	hcq	0.972365
6-Methylpiperidine-2-carboxylic acid	7	3	-1.04504	0.3936	0.383333	-0.742908	hcq	0.95988
AMP	7	3	6.24142	0.182637	0.266667	0.5939	hcq	0.95988
Acetylcarnitine	7	3	-0.662237	0.588407	0.833333	-0.62854	hcq	0.95988
Adenosine	7	3	-1.44651	0.576881	0.183333	-0.574391	hcq	0.95988
Ala-Ala-Gly-Ala	7	3	-0.657576	0.465809	0.516667	-0.717809	hcq	0.95988
Arginine	7	3	0.221701	0.337343	0.266667	0.791524	hcq	0.95988
Asp-Phe	7	3	-0.794317	0.415555	0.303589	-0.700486	hcq	0.95988
Betaine	7	3	-0.357997	0.521365	0.833333	-0.729599	hcq	0.95988
Biliverdin	7	3	0.897422	0.0534609	0.116667	1.19022	hcq	0.95988
Buprenorphine	7	3	-0.277688	0.43413	0.516667	-0.418633	hcq	0.95988
C10:0 carnitine	7	3	0.0691468	0.948354	0.516667	0.0510613	hcq	0.972365
C10:0-OH carnitine	7	3	0.0868458	0.931124	0.833333	0.0708643	hcq	0.972365
C12:0 carnitine	7	3	-0.0358221	0.95471	1	-0.0581154	hcq	0.972365
C3:0 carnitine	7	3	0.202967	0.811372	0.833333	0.13787	hcq	0.970167
C4:0 carnitine	7	3	-0.0518343	0.955155	0.833333	-0.0420204	hcq	0.972365
C8:0 carnitine	7	3	-0.0101769	0.992847	0.666667	-0.00723342	hcq	0.992847
C9:0 carnitine	7	3	-0.217718	0.679737	0.833333	-0.273261	hcq	0.970167
Caffeine	7	3	-0.472836	0.742639	0.666667	-0.349301	hcq	0.970167
Carnitine	7	3	0.146445	0.797208	0.666667	0.250133	hcq	0.970167
Chlorpheniramine Maleate (Trigonelline)	7	3	-0.505214	0.725693	0.666667	-0.38437	hcq	0.970167
Cholate	7	3	-1.11814	0.539546	0.383333	-0.59191	hcq	0.95988
Choline	7	3	0.195833	0.218129	0.183333	0.924332	hcq	0.95988
Chromanone derivative	7	3	Inf	0.0867748	0.261994	0.806357	hcq	0.95988
Citrulline (M+H)	7	3	0.365525	0.394142	0.383333	0.626158	hcq	0.95988
Citrulline (M+Na)	7	3	0.266646	0.519687	0.666667	0.527786	hcq	0.95988
Cortisol	7	3	1.34186	0.0296439	0.0333333	1.13806	hcq	0.95988
Coumaric acid - Peak 1	7	3	0.191641	0.54922	1	0.333695	hcq	0.95988
Coumaric acid - Peak 2	7	3	0.229164	0.486887	1	0.408701	hcq	0.95988
Creatinine	7	3	-0.16555	0.725419	0.833333	-0.372449	hcq	0.970167
Cystine (M+H)	7	3	-0.163621	0.807457	0.666667	-0.251008	hcq	0.970167
Cystine (M+Na)	7	3	-0.143145	0.824212	0.516667	-0.240603	hcq	0.970167
DCHTU	7	3	-0.407766	0.607771	0.516667	-0.422077	hcq	0.95988
Deoxycarnitine	7	3	-0.372941	0.330721	0.383333	-0.876253	hcq	0.95988
FA 3:0	7	3	-0.248258	0.281874	0.383333	-1.17566	hcq	0.95988
FAA (drug derivative)	7	3	-1.41957	0.594455	0.17016	-0.550648	hcq	0.95988
Formylindole	7	3	0.277229	0.571927	0.666667	0.391182	hcq	0.95988
GCA (M+H)	7	3	-0.243157	0.795194	1	-0.236371	hcq	0.970167
GCA (M+Na)	7	3	-0.101288	0.890051	1	-0.117913	hcq	0.972365
GCDCA	7	3	0.0803089	0.916887	1	0.0767677	hcq	0.972365
GCDCA –2H2O (RT 6.7)	7	3	-0.276566	0.745256	0.833333	-0.27325	hcq	0.970167
GCDCA –2H2O (RT 6.9)	7	3	-0.335773	0.70113	0.833333	-0.317612	hcq	0.970167
GCDCA –H2O (RT 6.9)	7	3	-1.22704	0.470874	0.516667	-0.824776	hcq	0.95988
GPC	7	3	-0.290293	0.467581	0.666667	-0.704963	hcq	0.95988
Gabapentinderivative	7	3	-0.00855585	0.981787	0.833333	-0.0199936	hcq	0.990553
Glutamic acid	7	3	-0.831222	0.338465	0.266667	-1.04118	hcq	0.95988
Glutamine	7	3	0.0306029	0.735468	0.833333	0.224877	hcq	0.970167
HCQ	7	3	8.49218	0.00321187	0.116667	1.86605	hcq	0.362941
Hexose	7	3	-0.0184542	0.947751	0.833333	-0.062302	hcq	0.972365
Histidine	7	3	0.201722	0.153091	0.516667	0.731097	hcq	0.95988
Hydroxybenzaldehyde	7	3	0.152746	0.596248	1	0.292045	hcq	0.95988
Hydroxyproline	7	3	0.429486	0.534621	0.516667	0.399372	hcq	0.95988
Hypaphorine (M+H)	7	3	-1.077	0.321068	0.183333	-0.708006	hcq	0.95988
Hypaphorine (M+Na)	7	3	-0.982298	0.334131	0.266667	-0.714698	hcq	0.95988
Hypoxanthine	7	3	-0.28988	0.675554	0.666667	-0.416153	hcq	0.970167
IPA	7	3	0.145125	0.870772	1	0.100172	hcq	0.972365
Indolacrylic acid	7	3	0.334333	0.514941	0.833333	0.455805	hcq	0.95988
Indole	7	3	0.236964	0.633548	0.666667	0.357413	hcq	0.970167
Inosine	7	3	2.63421	0.264353	0.6465	0.491716	hcq	0.95988
Isoleucine	7	3	0.131367	0.71852	0.833333	0.170575	hcq	0.970167
LPC 16:0	7	3	-0.465874	0.278999	0.266667	-0.859427	hcq	0.95988
LPC 18:2 RT5.8	7	3	0.0478646	0.90166	0.833333	0.0700432	hcq	0.972365
LPC 18:2 RT7.5	7	3	-0.176932	0.759658	1	-0.277591	hcq	0.970167
LPC 18:2 RT7.7	7	3	-0.546029	0.0378046	0.116667	-1.1461	hcq	0.95988
LPC 18:3	7	3	-0.683646	0.126151	0.116667	-1.21832	hcq	0.95988
LPE 15:0	7	3	0.0608274	0.818299	1	0.103772	hcq	0.970167
LPE 16:0	7	3	-0.633687	0.255929	0.116667	-1.37313	hcq	0.95988
LPE 18:2	7	3	-0.938605	0.169803	0.0666667	-1.75849	hcq	0.95988
Leucine	7	3	0.34985	0.492913	1	0.341609	hcq	0.95988
Macrolide-like (M+H)	7	3	-0.732571	0.0551118	0.116667	-1.35396	hcq	0.95988
Macrolide-like (M+Na)	7	3	-0.185629	0.787951	0.833333	-0.229818	hcq	0.970167
Methionine	7	3	0.372009	0.259357	0.833333	0.506568	hcq	0.95988
Methylhydroxyquinoline	7	3	0.623953	0.415115	0.516667	0.606951	hcq	0.95988
Methylindole	7	3	0.276904	0.603489	0.833333	0.430345	hcq	0.95988
Methylxanthine	7	3	-2.30481	0.346737	0.116667	-1.25358	hcq	0.95988
Mycophenolic acid	7	3	10.1234	0.165737	0.0396348	0.621882	hcq	0.95988
Mycophenolic acid Glucuronide	7	3	8.76348	0.0794422	0.109531	0.831513	hcq	0.95988
Octopamine	7	3	0.25872	0.38205	0.833333	0.445971	hcq	0.95988
Orsellinic acid	7	3	0.0567738	0.716603	1	0.239828	hcq	0.970167
Paraxanthine	7	3	-0.629838	0.582022	1	-0.619993	hcq	0.95988
Phe-Ile/Leu	7	3	-0.403258	0.657213	1	-0.432323	hcq	0.970167
Phe-Phe	7	3	-0.892209	0.424731	0.666667	-0.858063	hcq	0.95988
Phenolethanolamine (RT 5.2)	7	3	0.0234866	0.89808	0.833333	0.0719592	hcq	0.972365
Phenolethanolamine (RT 5.9)	7	3	-0.718935	0.504127	0.666667	-0.715339	hcq	0.95988
Phenylacetylglutamine	7	3	-0.744837	0.497507	0.666667	-0.767042	hcq	0.95988
Phenylalanine	7	3	0.0366784	0.877553	1	0.0929063	hcq	0.972365
Pipecolate	7	3	-0.284613	0.664466	1	-0.361287	hcq	0.970167
Piperanine	7	3	8.50817	0.0197931	0.116667	1.24206	hcq	0.95988
Piperine	7	3	-2.63967	0.377598	0.183333	-1.14594	hcq	0.95988
Prednisolone	7	3	-1.1289	0.149324	0.183333	-1.2042	hcq	0.95988
Pro-Hyp	7	3	-1.15043	0.471831	0.819168	-0.874384	hcq	0.95988
Proline	7	3	0.0628063	0.862514	0.666667	0.0770351	hcq	0.972365
Protocatechuic acid	7	3	0.4652	0.0773876	0.266667	0.870354	hcq	0.95988
Pyroglutamic acid	7	3	-0.0552565	0.817046	0.666667	-0.110705	hcq	0.970167
Pyroglutamic acid (in source)	7	3	0.0280394	0.804512	0.833333	0.177323	hcq	0.970167
Sphinganine 1-phosphate	7	3	-0.275285	0.473986	0.383333	-0.669177	hcq	0.95988
Stachydrine	7	3	-1.05568	0.381888	0.266667	-0.758385	hcq	0.95988
Synthetic Compound	7	3	-0.816524	0.461465	0.516667	-0.698288	hcq	0.95988
TMAO	7	3	-1.60432	0.171959	0.0666667	-1.78628	hcq	0.95988
Taurine	7	3	-0.065831	0.874605	1	-0.104804	hcq	0.972365
Tetramethylscutellarein	7	3	10.1734	0.133205	0.266667	0.684418	hcq	0.95988
Theobromine	7	3	-1.19567	0.342851	0.0666667	-0.876948	hcq	0.95988
Trigonelline	7	3	-0.28068	0.799564	0.833333	-0.247495	hcq	0.970167
Tryptophane	7	3	0.35936	0.503061	0.833333	0.451374	hcq	0.95988
Tyrosine	7	3	0.256543	0.485904	1	0.377755	hcq	0.95988
UDCA	7	3	-1.30117	0.487457	1	-0.848746	hcq	0.95988
Uric acid	7	3	-0.111204	0.480322	0.383333	-0.45908	hcq	0.95988
Valine	7	3	0.258819	0.5939	1	0.326077	hcq	0.95988
Xanthine	7	3	-2.80626	0.429528	0.666667	-1.02199	hcq	0.95988
1,5-AG	2	8	NA	NA	NA	NA	azathioprin	NA
2-MBT	2	8	NA	NA	NA	NA	azathioprin	NA
2-NA	2	8	NA	NA	NA	NA	azathioprin	NA
3-Hydroxycotinine	2	8	NA	NA	NA	NA	azathioprin	NA
5-AVAB	2	8	NA	NA	NA	NA	azathioprin	NA
6-Methylpiperidine-2-carboxylic acid	2	8	NA	NA	NA	NA	azathioprin	NA
AMP	2	8	NA	NA	NA	NA	azathioprin	NA
Acetylcarnitine	2	8	NA	NA	NA	NA	azathioprin	NA
Adenosine	2	8	NA	NA	NA	NA	azathioprin	NA
Ala-Ala-Gly-Ala	2	8	NA	NA	NA	NA	azathioprin	NA
Arginine	2	8	NA	NA	NA	NA	azathioprin	NA
Asp-Phe	2	8	NA	NA	NA	NA	azathioprin	NA
Betaine	2	8	NA	NA	NA	NA	azathioprin	NA
Biliverdin	2	8	NA	NA	NA	NA	azathioprin	NA
Buprenorphine	2	8	NA	NA	NA	NA	azathioprin	NA
C10:0 carnitine	2	8	NA	NA	NA	NA	azathioprin	NA
C10:0-OH carnitine	2	8	NA	NA	NA	NA	azathioprin	NA
C12:0 carnitine	2	8	NA	NA	NA	NA	azathioprin	NA
C3:0 carnitine	2	8	NA	NA	NA	NA	azathioprin	NA
C4:0 carnitine	2	8	NA	NA	NA	NA	azathioprin	NA
C8:0 carnitine	2	8	NA	NA	NA	NA	azathioprin	NA
C9:0 carnitine	2	8	NA	NA	NA	NA	azathioprin	NA
Caffeine	2	8	NA	NA	NA	NA	azathioprin	NA
Carnitine	2	8	NA	NA	NA	NA	azathioprin	NA
Chlorpheniramine Maleate (Trigonelline)	2	8	NA	NA	NA	NA	azathioprin	NA
Cholate	2	8	NA	NA	NA	NA	azathioprin	NA
Choline	2	8	NA	NA	NA	NA	azathioprin	NA
Chromanone derivative	2	8	NA	NA	NA	NA	azathioprin	NA
Citrulline (M+H)	2	8	NA	NA	NA	NA	azathioprin	NA
Citrulline (M+Na)	2	8	NA	NA	NA	NA	azathioprin	NA
Cortisol	2	8	NA	NA	NA	NA	azathioprin	NA
Coumaric acid - Peak 1	2	8	NA	NA	NA	NA	azathioprin	NA
Coumaric acid - Peak 2	2	8	NA	NA	NA	NA	azathioprin	NA
Creatinine	2	8	NA	NA	NA	NA	azathioprin	NA
Cystine (M+H)	2	8	NA	NA	NA	NA	azathioprin	NA
Cystine (M+Na)	2	8	NA	NA	NA	NA	azathioprin	NA
DCHTU	2	8	NA	NA	NA	NA	azathioprin	NA
Deoxycarnitine	2	8	NA	NA	NA	NA	azathioprin	NA
FA 3:0	2	8	NA	NA	NA	NA	azathioprin	NA
FAA (drug derivative)	2	8	NA	NA	NA	NA	azathioprin	NA
Formylindole	2	8	NA	NA	NA	NA	azathioprin	NA
GCA (M+H)	2	8	NA	NA	NA	NA	azathioprin	NA
GCA (M+Na)	2	8	NA	NA	NA	NA	azathioprin	NA
GCDCA	2	8	NA	NA	NA	NA	azathioprin	NA
GCDCA –2H2O (RT 6.7)	2	8	NA	NA	NA	NA	azathioprin	NA
GCDCA –2H2O (RT 6.9)	2	8	NA	NA	NA	NA	azathioprin	NA
GCDCA –H2O (RT 6.9)	2	8	NA	NA	NA	NA	azathioprin	NA
GPC	2	8	NA	NA	NA	NA	azathioprin	NA
Gabapentinderivative	2	8	NA	NA	NA	NA	azathioprin	NA
Glutamic acid	2	8	NA	NA	NA	NA	azathioprin	NA
Glutamine	2	8	NA	NA	NA	NA	azathioprin	NA
HCQ	2	8	NA	NA	NA	NA	azathioprin	NA
Hexose	2	8	NA	NA	NA	NA	azathioprin	NA
Histidine	2	8	NA	NA	NA	NA	azathioprin	NA
Hydroxybenzaldehyde	2	8	NA	NA	NA	NA	azathioprin	NA
Hydroxyproline	2	8	NA	NA	NA	NA	azathioprin	NA
Hypaphorine (M+H)	2	8	NA	NA	NA	NA	azathioprin	NA
Hypaphorine (M+Na)	2	8	NA	NA	NA	NA	azathioprin	NA
Hypoxanthine	2	8	NA	NA	NA	NA	azathioprin	NA
IPA	2	8	NA	NA	NA	NA	azathioprin	NA
Indolacrylic acid	2	8	NA	NA	NA	NA	azathioprin	NA
Indole	2	8	NA	NA	NA	NA	azathioprin	NA
Inosine	2	8	NA	NA	NA	NA	azathioprin	NA
Isoleucine	2	8	NA	NA	NA	NA	azathioprin	NA
LPC 16:0	2	8	NA	NA	NA	NA	azathioprin	NA
LPC 18:2 RT5.8	2	8	NA	NA	NA	NA	azathioprin	NA
LPC 18:2 RT7.5	2	8	NA	NA	NA	NA	azathioprin	NA
LPC 18:2 RT7.7	2	8	NA	NA	NA	NA	azathioprin	NA
LPC 18:3	2	8	NA	NA	NA	NA	azathioprin	NA
LPE 15:0	2	8	NA	NA	NA	NA	azathioprin	NA
LPE 16:0	2	8	NA	NA	NA	NA	azathioprin	NA
LPE 18:2	2	8	NA	NA	NA	NA	azathioprin	NA
Leucine	2	8	NA	NA	NA	NA	azathioprin	NA
Macrolide-like (M+H)	2	8	NA	NA	NA	NA	azathioprin	NA
Macrolide-like (M+Na)	2	8	NA	NA	NA	NA	azathioprin	NA
Methionine	2	8	NA	NA	NA	NA	azathioprin	NA
Methylhydroxyquinoline	2	8	NA	NA	NA	NA	azathioprin	NA
Methylindole	2	8	NA	NA	NA	NA	azathioprin	NA
Methylxanthine	2	8	NA	NA	NA	NA	azathioprin	NA
Mycophenolic acid	2	8	NA	NA	NA	NA	azathioprin	NA
Mycophenolic acid Glucuronide	2	8	NA	NA	NA	NA	azathioprin	NA
Octopamine	2	8	NA	NA	NA	NA	azathioprin	NA
Orsellinic acid	2	8	NA	NA	NA	NA	azathioprin	NA
Paraxanthine	2	8	NA	NA	NA	NA	azathioprin	NA
Phe-Ile/Leu	2	8	NA	NA	NA	NA	azathioprin	NA
Phe-Phe	2	8	NA	NA	NA	NA	azathioprin	NA
Phenolethanolamine (RT 5.2)	2	8	NA	NA	NA	NA	azathioprin	NA
Phenolethanolamine (RT 5.9)	2	8	NA	NA	NA	NA	azathioprin	NA
Phenylacetylglutamine	2	8	NA	NA	NA	NA	azathioprin	NA
Phenylalanine	2	8	NA	NA	NA	NA	azathioprin	NA
Pipecolate	2	8	NA	NA	NA	NA	azathioprin	NA
Piperanine	2	8	NA	NA	NA	NA	azathioprin	NA
Piperine	2	8	NA	NA	NA	NA	azathioprin	NA
Prednisolone	2	8	NA	NA	NA	NA	azathioprin	NA
Pro-Hyp	2	8	NA	NA	NA	NA	azathioprin	NA
Proline	2	8	NA	NA	NA	NA	azathioprin	NA
Protocatechuic acid	2	8	NA	NA	NA	NA	azathioprin	NA
Pyroglutamic acid	2	8	NA	NA	NA	NA	azathioprin	NA
Pyroglutamic acid (in source)	2	8	NA	NA	NA	NA	azathioprin	NA
Sphinganine 1-phosphate	2	8	NA	NA	NA	NA	azathioprin	NA
Stachydrine	2	8	NA	NA	NA	NA	azathioprin	NA
Synthetic Compound	2	8	NA	NA	NA	NA	azathioprin	NA
TMAO	2	8	NA	NA	NA	NA	azathioprin	NA
Taurine	2	8	NA	NA	NA	NA	azathioprin	NA
Tetramethylscutellarein	2	8	NA	NA	NA	NA	azathioprin	NA
Theobromine	2	8	NA	NA	NA	NA	azathioprin	NA
Trigonelline	2	8	NA	NA	NA	NA	azathioprin	NA
Tryptophane	2	8	NA	NA	NA	NA	azathioprin	NA
Tyrosine	2	8	NA	NA	NA	NA	azathioprin	NA
UDCA	2	8	NA	NA	NA	NA	azathioprin	NA
Uric acid	2	8	NA	NA	NA	NA	azathioprin	NA
Valine	2	8	NA	NA	NA	NA	azathioprin	NA
Xanthine	2	8	NA	NA	NA	NA	azathioprin	NA
1,5-AG	1	9	NA	NA	NA	NA	tacrolimus	NA
2-MBT	1	9	NA	NA	NA	NA	tacrolimus	NA
2-NA	1	9	NA	NA	NA	NA	tacrolimus	NA
3-Hydroxycotinine	1	9	NA	NA	NA	NA	tacrolimus	NA
5-AVAB	1	9	NA	NA	NA	NA	tacrolimus	NA
6-Methylpiperidine-2-carboxylic acid	1	9	NA	NA	NA	NA	tacrolimus	NA
AMP	1	9	NA	NA	NA	NA	tacrolimus	NA
Acetylcarnitine	1	9	NA	NA	NA	NA	tacrolimus	NA
Adenosine	1	9	NA	NA	NA	NA	tacrolimus	NA
Ala-Ala-Gly-Ala	1	9	NA	NA	NA	NA	tacrolimus	NA
Arginine	1	9	NA	NA	NA	NA	tacrolimus	NA
Asp-Phe	1	9	NA	NA	NA	NA	tacrolimus	NA
Betaine	1	9	NA	NA	NA	NA	tacrolimus	NA
Biliverdin	1	9	NA	NA	NA	NA	tacrolimus	NA
Buprenorphine	1	9	NA	NA	NA	NA	tacrolimus	NA
C10:0 carnitine	1	9	NA	NA	NA	NA	tacrolimus	NA
C10:0-OH carnitine	1	9	NA	NA	NA	NA	tacrolimus	NA
C12:0 carnitine	1	9	NA	NA	NA	NA	tacrolimus	NA
C3:0 carnitine	1	9	NA	NA	NA	NA	tacrolimus	NA
C4:0 carnitine	1	9	NA	NA	NA	NA	tacrolimus	NA
C8:0 carnitine	1	9	NA	NA	NA	NA	tacrolimus	NA
C9:0 carnitine	1	9	NA	NA	NA	NA	tacrolimus	NA
Caffeine	1	9	NA	NA	NA	NA	tacrolimus	NA
Carnitine	1	9	NA	NA	NA	NA	tacrolimus	NA
Chlorpheniramine Maleate (Trigonelline)	1	9	NA	NA	NA	NA	tacrolimus	NA
Cholate	1	9	NA	NA	NA	NA	tacrolimus	NA
Choline	1	9	NA	NA	NA	NA	tacrolimus	NA
Chromanone derivative	1	9	NA	NA	NA	NA	tacrolimus	NA
Citrulline (M+H)	1	9	NA	NA	NA	NA	tacrolimus	NA
Citrulline (M+Na)	1	9	NA	NA	NA	NA	tacrolimus	NA
Cortisol	1	9	NA	NA	NA	NA	tacrolimus	NA
Coumaric acid - Peak 1	1	9	NA	NA	NA	NA	tacrolimus	NA
Coumaric acid - Peak 2	1	9	NA	NA	NA	NA	tacrolimus	NA
Creatinine	1	9	NA	NA	NA	NA	tacrolimus	NA
Cystine (M+H)	1	9	NA	NA	NA	NA	tacrolimus	NA
Cystine (M+Na)	1	9	NA	NA	NA	NA	tacrolimus	NA
DCHTU	1	9	NA	NA	NA	NA	tacrolimus	NA
Deoxycarnitine	1	9	NA	NA	NA	NA	tacrolimus	NA
FA 3:0	1	9	NA	NA	NA	NA	tacrolimus	NA
FAA (drug derivative)	1	9	NA	NA	NA	NA	tacrolimus	NA
Formylindole	1	9	NA	NA	NA	NA	tacrolimus	NA
GCA (M+H)	1	9	NA	NA	NA	NA	tacrolimus	NA
GCA (M+Na)	1	9	NA	NA	NA	NA	tacrolimus	NA
GCDCA	1	9	NA	NA	NA	NA	tacrolimus	NA
GCDCA –2H2O (RT 6.7)	1	9	NA	NA	NA	NA	tacrolimus	NA
GCDCA –2H2O (RT 6.9)	1	9	NA	NA	NA	NA	tacrolimus	NA
GCDCA –H2O (RT 6.9)	1	9	NA	NA	NA	NA	tacrolimus	NA
GPC	1	9	NA	NA	NA	NA	tacrolimus	NA
Gabapentinderivative	1	9	NA	NA	NA	NA	tacrolimus	NA
Glutamic acid	1	9	NA	NA	NA	NA	tacrolimus	NA
Glutamine	1	9	NA	NA	NA	NA	tacrolimus	NA
HCQ	1	9	NA	NA	NA	NA	tacrolimus	NA
Hexose	1	9	NA	NA	NA	NA	tacrolimus	NA
Histidine	1	9	NA	NA	NA	NA	tacrolimus	NA
Hydroxybenzaldehyde	1	9	NA	NA	NA	NA	tacrolimus	NA
Hydroxyproline	1	9	NA	NA	NA	NA	tacrolimus	NA
Hypaphorine (M+H)	1	9	NA	NA	NA	NA	tacrolimus	NA
Hypaphorine (M+Na)	1	9	NA	NA	NA	NA	tacrolimus	NA
Hypoxanthine	1	9	NA	NA	NA	NA	tacrolimus	NA
IPA	1	9	NA	NA	NA	NA	tacrolimus	NA
Indolacrylic acid	1	9	NA	NA	NA	NA	tacrolimus	NA
Indole	1	9	NA	NA	NA	NA	tacrolimus	NA
Inosine	1	9	NA	NA	NA	NA	tacrolimus	NA
Isoleucine	1	9	NA	NA	NA	NA	tacrolimus	NA
LPC 16:0	1	9	NA	NA	NA	NA	tacrolimus	NA
LPC 18:2 RT5.8	1	9	NA	NA	NA	NA	tacrolimus	NA
LPC 18:2 RT7.5	1	9	NA	NA	NA	NA	tacrolimus	NA
LPC 18:2 RT7.7	1	9	NA	NA	NA	NA	tacrolimus	NA
LPC 18:3	1	9	NA	NA	NA	NA	tacrolimus	NA
LPE 15:0	1	9	NA	NA	NA	NA	tacrolimus	NA
LPE 16:0	1	9	NA	NA	NA	NA	tacrolimus	NA
LPE 18:2	1	9	NA	NA	NA	NA	tacrolimus	NA
Leucine	1	9	NA	NA	NA	NA	tacrolimus	NA
Macrolide-like (M+H)	1	9	NA	NA	NA	NA	tacrolimus	NA
Macrolide-like (M+Na)	1	9	NA	NA	NA	NA	tacrolimus	NA
Methionine	1	9	NA	NA	NA	NA	tacrolimus	NA
Methylhydroxyquinoline	1	9	NA	NA	NA	NA	tacrolimus	NA
Methylindole	1	9	NA	NA	NA	NA	tacrolimus	NA
Methylxanthine	1	9	NA	NA	NA	NA	tacrolimus	NA
Mycophenolic acid	1	9	NA	NA	NA	NA	tacrolimus	NA
Mycophenolic acid Glucuronide	1	9	NA	NA	NA	NA	tacrolimus	NA
Octopamine	1	9	NA	NA	NA	NA	tacrolimus	NA
Orsellinic acid	1	9	NA	NA	NA	NA	tacrolimus	NA
Paraxanthine	1	9	NA	NA	NA	NA	tacrolimus	NA
Phe-Ile/Leu	1	9	NA	NA	NA	NA	tacrolimus	NA
Phe-Phe	1	9	NA	NA	NA	NA	tacrolimus	NA
Phenolethanolamine (RT 5.2)	1	9	NA	NA	NA	NA	tacrolimus	NA
Phenolethanolamine (RT 5.9)	1	9	NA	NA	NA	NA	tacrolimus	NA
Phenylacetylglutamine	1	9	NA	NA	NA	NA	tacrolimus	NA
Phenylalanine	1	9	NA	NA	NA	NA	tacrolimus	NA
Pipecolate	1	9	NA	NA	NA	NA	tacrolimus	NA
Piperanine	1	9	NA	NA	NA	NA	tacrolimus	NA
Piperine	1	9	NA	NA	NA	NA	tacrolimus	NA
Prednisolone	1	9	NA	NA	NA	NA	tacrolimus	NA
Pro-Hyp	1	9	NA	NA	NA	NA	tacrolimus	NA
Proline	1	9	NA	NA	NA	NA	tacrolimus	NA
Protocatechuic acid	1	9	NA	NA	NA	NA	tacrolimus	NA
Pyroglutamic acid	1	9	NA	NA	NA	NA	tacrolimus	NA
Pyroglutamic acid (in source)	1	9	NA	NA	NA	NA	tacrolimus	NA
Sphinganine 1-phosphate	1	9	NA	NA	NA	NA	tacrolimus	NA
Stachydrine	1	9	NA	NA	NA	NA	tacrolimus	NA
Synthetic Compound	1	9	NA	NA	NA	NA	tacrolimus	NA
TMAO	1	9	NA	NA	NA	NA	tacrolimus	NA
Taurine	1	9	NA	NA	NA	NA	tacrolimus	NA
Tetramethylscutellarein	1	9	NA	NA	NA	NA	tacrolimus	NA
Theobromine	1	9	NA	NA	NA	NA	tacrolimus	NA
Trigonelline	1	9	NA	NA	NA	NA	tacrolimus	NA
Tryptophane	1	9	NA	NA	NA	NA	tacrolimus	NA
Tyrosine	1	9	NA	NA	NA	NA	tacrolimus	NA
UDCA	1	9	NA	NA	NA	NA	tacrolimus	NA
Uric acid	1	9	NA	NA	NA	NA	tacrolimus	NA
Valine	1	9	NA	NA	NA	NA	tacrolimus	NA
Xanthine	1	9	NA	NA	NA	NA	tacrolimus	NA
1,5-AG	3	7	-0.717787	0.0868686	0.116667	-1.36023	i_sglt_2	0.794087
2-MBT	3	7	-0.439041	0.480839	0.516667	-0.491559	i_sglt_2	0.794087
2-NA	3	7	-0.388184	0.238787	0.383333	-0.597158	i_sglt_2	0.794087
3-Hydroxycotinine	3	7	0.0222444	0.99018	0.807903	0.00868366	i_sglt_2	0.99018
5-AVAB	3	7	0.510925	0.274187	0.266667	0.688042	i_sglt_2	0.794087
6-Methylpiperidine-2-carboxylic acid	3	7	0.759392	0.393805	0.516667	0.506776	i_sglt_2	0.794087
AMP	3	7	1.96864	0.534008	1	0.667523	i_sglt_2	0.794087
Acetylcarnitine	3	7	1.1642	0.308088	0.266667	1.36592	i_sglt_2	0.794087
Adenosine	3	7	3.29727	0.24672	0.383333	1.54609	i_sglt_2	0.794087
Ala-Ala-Gly-Ala	3	7	0.516898	0.537902	0.666667	0.53894	i_sglt_2	0.794087
Arginine	3	7	-0.159365	0.391488	0.266667	-0.548711	i_sglt_2	0.794087
Asp-Phe	3	7	0.121537	0.892857	1	0.0927746	i_sglt_2	0.925622
Betaine	3	7	-0.39705	0.126629	0.183333	-0.728299	i_sglt_2	0.794087
Biliverdin	3	7	-0.22362	0.647251	0.833333	-0.278591	i_sglt_2	0.82179
Buprenorphine	3	7	-0.387881	0.3555	0.833333	-0.541727	i_sglt_2	0.794087
C10:0 carnitine	3	7	1.26688	0.244701	0.183333	1.33363	i_sglt_2	0.794087
C10:0-OH carnitine	3	7	1.0932	0.235173	0.183333	1.22724	i_sglt_2	0.794087
C12:0 carnitine	3	7	0.6581	0.121914	0.0666667	1.50956	i_sglt_2	0.794087
C3:0 carnitine	3	7	0.286856	0.665012	0.116667	0.209075	i_sglt_2	0.825784
C4:0 carnitine	3	7	0.571041	0.466935	0.516667	0.512428	i_sglt_2	0.794087
C8:0 carnitine	3	7	1.36459	0.255773	0.183333	1.39775	i_sglt_2	0.794087
C9:0 carnitine	3	7	0.761829	0.1723	0.116667	1.21553	i_sglt_2	0.794087
Caffeine	3	7	1.56448	0.211322	0.0666667	1.68055	i_sglt_2	0.794087
Carnitine	3	7	0.251761	0.556121	0.516667	0.464647	i_sglt_2	0.794087
Chlorpheniramine Maleate (Trigonelline)	3	7	1.45096	0.233028	0.0333333	1.51727	i_sglt_2	0.794087
Cholate	3	7	-1.30002	0.265622	1	-0.485432	i_sglt_2	0.794087
Choline	3	7	0.0241886	0.903276	0.833333	0.104545	i_sglt_2	0.927911
Chromanone derivative	3	7	#NAME?	0.0867748	0.261994	-0.806357	i_sglt_2	0.794087
Citrulline (M+H)	3	7	0.424237	0.0936956	0.266667	0.845751	i_sglt_2	0.794087
Citrulline (M+Na)	3	7	0.134011	0.623763	0.833333	0.272221	i_sglt_2	0.810175
Cortisol	3	7	-0.568952	0.322579	0.833333	-0.484057	i_sglt_2	0.794087
Coumaric acid - Peak 1	3	7	-0.18663	0.50238	1	-0.324922	i_sglt_2	0.794087
Coumaric acid - Peak 2	3	7	-0.163429	0.552274	0.833333	-0.29062	i_sglt_2	0.794087
Creatinine	3	7	0.459853	0.243551	0.266667	1.30339	i_sglt_2	0.794087
Cystine (M+H)	3	7	0.547628	0.317645	0.116667	0.999267	i_sglt_2	0.794087
Cystine (M+Na)	3	7	0.474125	0.378083	0.183333	0.928011	i_sglt_2	0.794087
DCHTU	3	7	-0.687319	0.336984	0.666667	-0.626149	i_sglt_2	0.794087
Deoxycarnitine	3	7	0.232478	0.609374	0.666667	0.500003	i_sglt_2	0.810109
FA 3:0	3	7	0.146659	0.348741	0.383333	0.602904	i_sglt_2	0.794087
FAA (drug derivative)	3	7	3.34373	0.249086	0.253007	1.52185	i_sglt_2	0.794087
Formylindole	3	7	-0.540067	0.135255	0.266667	-0.779794	i_sglt_2	0.794087
GCA (M+H)	3	7	-0.852583	0.288326	0.266667	-0.754493	i_sglt_2	0.794087
GCA (M+Na)	3	7	-0.688156	0.333369	0.383333	-0.77251	i_sglt_2	0.794087
GCDCA	3	7	-0.981346	0.129368	0.183333	-0.907922	i_sglt_2	0.794087
GCDCA –2H2O (RT 6.7)	3	7	-1.05573	0.110767	0.183333	-0.948411	i_sglt_2	0.794087
GCDCA –2H2O (RT 6.9)	3	7	-1.10062	0.112781	0.266667	-0.922727	i_sglt_2	0.794087
GCDCA –H2O (RT 6.9)	3	7	-0.985472	0.304845	0.666667	-0.469966	i_sglt_2	0.794087
GPC	3	7	-0.322685	0.293529	0.516667	-0.721965	i_sglt_2	0.794087
Gabapentinderivative	3	7	-0.00704168	0.980646	1	-0.0164194	i_sglt_2	0.989402
Glutamic acid	3	7	0.252184	0.70317	0.833333	0.2592	i_sglt_2	0.854389
Glutamine	3	7	0.0191791	0.826081	1	0.141221	i_sglt_2	0.912575
HCQ	3	7	0.605157	0.588733	0.383333	0.417092	i_sglt_2	0.801528
Hexose	3	7	0.104748	0.6021	1	0.365135	i_sglt_2	0.809968
Histidine	3	7	-0.129137	0.550608	0.516667	-0.451085	i_sglt_2	0.794087
Hydroxybenzaldehyde	3	7	-0.206041	0.428007	0.833333	-0.395138	i_sglt_2	0.794087
Hydroxyproline	3	7	-0.372662	0.567114	0.383333	-0.347636	i_sglt_2	0.794087
Hypaphorine (M+H)	3	7	-0.837707	0.420665	1	-0.411293	i_sglt_2	0.794087
Hypaphorine (M+Na)	3	7	-0.823411	0.363876	0.833333	-0.453203	i_sglt_2	0.794087
Hypoxanthine	3	7	0.605825	0.363292	0.383333	1.00949	i_sglt_2	0.794087
IPA	3	7	0.769269	0.536945	0.666667	0.626429	i_sglt_2	0.794087
Indolacrylic acid	3	7	-0.510295	0.169353	0.383333	-0.705075	i_sglt_2	0.794087
Indole	3	7	-0.487953	0.172276	0.266667	-0.753853	i_sglt_2	0.794087
Inosine	3	7	2.11406	0.52199	0.818624	0.767482	i_sglt_2	0.794087
Isoleucine	3	7	-0.112843	0.737213	0.833333	-0.146742	i_sglt_2	0.8734
LPC 16:0	3	7	-0.0814476	0.887221	1	-0.126373	i_sglt_2	0.925622
LPC 18:2 RT5.8	3	7	-0.0885053	0.854053	1	-0.129009	i_sglt_2	0.925622
LPC 18:2 RT7.5	3	7	0.579423	0.197736	0.0666667	1.11114	i_sglt_2	0.794087
LPC 18:2 RT7.7	3	7	-0.343569	0.491769	0.383333	-0.564813	i_sglt_2	0.794087
LPC 18:3	3	7	-0.394241	0.569213	0.383333	-0.525205	i_sglt_2	0.794087
LPE 15:0	3	7	-0.442547	0.0975189	0.116667	-0.776955	i_sglt_2	0.794087
LPE 16:0	3	7	-0.42288	0.250249	0.266667	-0.674038	i_sglt_2	0.794087
LPE 18:2	3	7	-0.558651	0.266462	0.266667	-0.656512	i_sglt_2	0.794087
Leucine	3	7	-0.335982	0.477163	0.833333	-0.328332	i_sglt_2	0.794087
Macrolide-like (M+H)	3	7	-0.407479	0.561911	0.516667	-0.54053	i_sglt_2	0.794087
Macrolide-like (M+Na)	3	7	0.10308	0.888246	1	0.125518	i_sglt_2	0.925622
Methionine	3	7	-0.506728	0.142388	0.383333	-0.697796	i_sglt_2	0.794087
Methylhydroxyquinoline	3	7	0.562226	0.332114	0.666667	0.649804	i_sglt_2	0.794087
Methylindole	3	7	-0.408449	0.184211	0.266667	-0.642922	i_sglt_2	0.794087
Methylxanthine	3	7	1.68458	0.501365	0.666667	0.832398	i_sglt_2	0.794087
Mycophenolic acid	3	7	0.33838	0.873204	0.567635	0.100837	i_sglt_2	0.925622
Mycophenolic acid Glucuronide	3	7	0.489703	0.810642	0.819168	0.191501	i_sglt_2	0.906956
Octopamine	3	7	-0.243675	0.381126	0.833333	-0.419545	i_sglt_2	0.794087
Orsellinic acid	3	7	-0.0534522	0.755486	1	-0.225668	i_sglt_2	0.8734
Paraxanthine	3	7	0.772143	0.48996	0.666667	0.797031	i_sglt_2	0.794087
Phe-Ile/Leu	3	7	-0.365971	0.513261	0.833333	-0.349675	i_sglt_2	0.794087
Phe-Phe	3	7	0.947613	0.39446	0.383333	0.930271	i_sglt_2	0.794087
Phenolethanolamine (RT 5.2)	3	7	-0.0278841	0.879848	0.833333	-0.085409	i_sglt_2	0.925622
Phenolethanolamine (RT 5.9)	3	7	0.933151	0.376096	0.383333	1.00831	i_sglt_2	0.794087
Phenylacetylglutamine	3	7	1.16535	0.256906	0.116667	1.47946	i_sglt_2	0.794087
Phenylalanine	3	7	-0.0173421	0.939756	0.833333	-0.0439996	i_sglt_2	0.956688
Pipecolate	3	7	0.153913	0.831816	0.833333	0.18939	i_sglt_2	0.912575
Piperanine	3	7	1.41056	0.427496	0.266667	0.883986	i_sglt_2	0.794087
Piperine	3	7	1.87537	0.535504	0.833333	0.761947	i_sglt_2	0.794087
Prednisolone	3	7	0.554176	0.580406	0.833333	0.48376	i_sglt_2	0.799828
Pro-Hyp	3	7	1.55176	0.309633	0.0519887	1.35191	i_sglt_2	0.794087
Proline	3	7	-0.248179	0.510594	0.833333	-0.300158	i_sglt_2	0.794087
Protocatechuic acid	3	7	-0.417484	0.0998323	0.383333	-0.770264	i_sglt_2	0.794087
Pyroglutamic acid	3	7	0.192977	0.691078	0.666667	0.403016	i_sglt_2	0.848824
Pyroglutamic acid (in source)	3	7	0.0324799	0.739162	1	0.207516	i_sglt_2	0.8734
Sphinganine 1-phosphate	3	7	0.181004	0.662847	0.666667	0.417838	i_sglt_2	0.825784
Stachydrine	3	7	0.750769	0.397131	0.516667	0.503768	i_sglt_2	0.794087
Synthetic Compound	3	7	0.424543	0.64217	0.666667	0.330769	i_sglt_2	0.82179
TMAO	3	7	0.338236	0.62131	0.383333	0.245018	i_sglt_2	0.810175
Taurine	3	7	0.411436	0.425522	0.383333	0.739975	i_sglt_2	0.794087
Tetramethylscutellarein	3	7	0.615011	0.778782	0.666667	0.206409	i_sglt_2	0.8847
Theobromine	3	7	0.424523	0.78292	0.666667	0.264804	i_sglt_2	0.8847
Trigonelline	3	7	0.644186	0.506894	0.516667	0.620074	i_sglt_2	0.794087
Tryptophane	3	7	-0.580646	0.149608	0.266667	-0.738766	i_sglt_2	0.794087
Tyrosine	3	7	-0.223246	0.497356	0.833333	-0.328631	i_sglt_2	0.794087
UDCA	3	7	-0.801866	0.377553	0.833333	-0.375778	i_sglt_2	0.794087
Uric acid	3	7	0.0419754	0.744777	1	0.166888	i_sglt_2	0.8734
Valine	3	7	-0.124773	0.757462	1	-0.158344	i_sglt_2	0.8734
Xanthine	3	7	2.86345	0.421183	0.383333	1.04453	i_sglt_2	0.794087
