# Supplementary material for: Disease and Medication Context Shape Ex Vivo Metabolite Stability: A Pilot Study in Systemic Lupus Erythematosus
Source: Metabolites. 2025 Nov 12;15(11):738. doi: 10.3390/metabo15110738 (PMC12654355; doi:10.3390/metabo15110738)
Supplement: Supplementary file 1 [file metabolites-15-00738-s001.zip › Supplementary Table S7.xlsx]

## Sheet: Supplementary Table 7
Metabolite	p_interaction	R2_marginal	R2_conditional	drug	q_interaction
AMP	1.09819e-05	0.550346	0.553962	cell_cept_myfortic	0.000669894
Adenosine	0.00107232	0.396403	0.968094	i_sglt_2	0.0654115
Mycophenolic acid	0.00408228	0.546452	0.994537	cell_cept_myfortic	0.12451
Stachydrine	0.00917537	0.122416	0.988065	hcq	0.221388
Methylxanthine	0.0111281	0.309607	0.966698	hcq	0.221388
6-Methylpiperidine-2-carboxylic acid	0.0117484	0.121429	0.987798	hcq	0.221388
Adenosine	0.0128896	0.327078	0.963752	prednisolon	0.786268
Xanthine	0.0145172	0.199939	0.964528	hcq	0.221388
FAA (drug derivative)	0.0160197	0.399641	0.978748	i_sglt_2	0.488602
3-Hydroxycotinine	0.0219217	0.368074	0.986703	hcq	0.267445
6-Methylpiperidine-2-carboxylic acid	0.0260898	0.659298	0.985669	belimumab	0.895407
Stachydrine	0.0294613	0.658982	0.985677	belimumab	0.895407
Synthetic Compound	0.0440364	0.146795	0.839158	belimumab	0.895407
AMP	0.0451403	0.317064	0.322194	prednisolon	0.813756
Cholate	0.0488617	0.101033	0.986912	hcq	0.49676
FAA (drug derivative)	0.054699	0.310404	0.977526	prednisolon	0.813756
Theobromine	0.0658004	0.167145	0.963189	hcq	0.497173
UDCA	0.0688003	0.166961	0.969325	hcq	0.497173
AMP	0.0693182	0.302227	0.305864	belimumab	0.992627
Hypaphorine (M+Na)	0.0733534	0.116698	0.953833	hcq	0.497173
Methylxanthine	0.0745217	0.159833	0.963802	i_sglt_2	0.9768
Citrulline (M+H)	0.0791249	0.0665978	0.900721	prednisolon	0.813756
Hypaphorine (M+Na)	0.0913829	0.0390595	0.953985	prednisolon	0.813756
TMAO	0.0998012	0.430255	0.991887	hcq	0.608787
Methylhydroxyquinoline	0.101163	0.324821	0.909654	prednisolon	0.813756
Mycophenolic acid Glucuronide	0.104964	0.93822	0.983199	cell_cept_myfortic	0.99446
C10:0 carnitine	0.105508	0.350878	0.952079	i_sglt_2	0.9768
Ala-Ala-Gly-Ala	0.12247	0.279734	0.877507	i_sglt_2	0.9768
Xanthine	0.122896	0.25049	0.959035	i_sglt_2	0.9768
Histidine	0.129973	0.213687	0.696756	belimumab	0.992627
C10:0 carnitine	0.143099	0.0915739	0.953784	prednisolon	0.813756
Asp-Phe	0.145643	0.304288	0.833764	i_sglt_2	0.9768
FAA (drug derivative)	0.146992	0.0628649	0.977302	hcq	0.743207
Hypaphorine (M+H)	0.153669	0.11077	0.975808	hcq	0.743207
Pyroglutamic acid	0.158388	0.286598	0.815952	hcq	0.743207
LPC 18:2 RT7.5	0.162781	0.518869	0.596547	prednisolon	0.813756
Hypaphorine (M+H)	0.171154	0.0330067	0.976052	prednisolon	0.813756
Taurine	0.178685	0.112151	0.834117	belimumab	0.992627
Glutamine	0.184531	0.255521	0.553887	prednisolon	0.813756
Citrulline (M+Na)	0.185517	0.221961	0.820677	i_sglt_2	0.9768
IPA	0.185809	0.463473	0.938787	belimumab	0.992627
LPC 18:2 RT7.5	0.197241	0.477039	0.594624	i_sglt_2	0.9768
Histidine	0.202715	0.376607	0.676213	prednisolon	0.813756
Prednisolone	0.203234	0.527955	0.892731	prednisolon	0.813756
Methylxanthine	0.204763	0.14477	0.961395	prednisolon	0.813756
Ala-Ala-Gly-Ala	0.211459	0.0984596	0.877786	belimumab	0.992627
Arginine	0.222183	0.199169	0.772383	belimumab	0.992627
Phe-Phe	0.223944	0.338298	0.945356	i_sglt_2	0.9768
IPA	0.224735	0.108654	0.942517	i_sglt_2	0.9768
Phenylacetylglutamine	0.227926	0.149864	0.931529	hcq	0.977808
Cortisol	0.229775	0.274866	0.931585	prednisolon	0.813756
Theobromine	0.233024	0.0354065	0.961092	prednisolon	0.813756
Orsellinic acid	0.234627	0.217448	0.614092	prednisolon	0.813756
2-MBT	0.243187	0.216389	0.551161	hcq	0.977808
Synthetic Compound	0.245863	0.284136	0.81425	i_sglt_2	0.9768
Stachydrine	0.248498	0.00768305	0.985668	prednisolon	0.813756
Hypoxanthine	0.258484	0.821536	0.905326	hcq	0.977808
6-Methylpiperidine-2-carboxylic acid	0.259982	0.00748926	0.985508	prednisolon	0.813756
Xanthine	0.260737	0.101554	0.958222	prednisolon	0.813756
Prednisolone	0.274997	0.086707	0.900246	cell_cept_myfortic	0.99446
Adenosine	0.280713	0.0747831	0.958195	hcq	0.977808
Creatinine	0.282011	0.181589	0.834684	belimumab	0.992627
Caffeine	0.283631	0.532687	0.935707	i_sglt_2	0.9768
Citrulline (M+Na)	0.290724	0.0608454	0.821267	prednisolon	0.813756
Hydroxyproline	0.308739	0.043981	0.760848	i_sglt_2	0.9768
Pipecolate	0.310745	0.0756283	0.829793	cell_cept_myfortic	0.99446
Pyroglutamic acid (in source)	0.312003	0.181744	0.483335	prednisolon	0.813756
Chlorpheniramine Maleate (Trigonelline)	0.320698	0.525645	0.911443	i_sglt_2	0.9768
Uric acid	0.324133	0.166822	0.626423	prednisolon	0.813756
Phenylacetylglutamine	0.329027	0.103716	0.930354	cell_cept_myfortic	0.99446
LPC 18:2 RT7.5	0.329804	0.413897	0.58451	hcq	0.977808
3-Hydroxycotinine	0.335271	0.224732	0.984565	prednisolon	0.813756
Acetylcarnitine	0.335382	0.111354	0.935104	hcq	0.977808
GPC	0.335881	0.230119	0.744132	belimumab	0.992627
2-MBT	0.342494	0.217545	0.539361	cell_cept_myfortic	0.99446
Hexose	0.352504	0.449595	0.811739	prednisolon	0.813756
Acetylcarnitine	0.355214	0.178652	0.933832	prednisolon	0.813756
AMP	0.36192	0.230996	0.233373	i_sglt_2	0.9768
Protocatechuic acid	0.362559	0.40169	0.669361	prednisolon	0.813756
Trigonelline	0.366191	0.149801	0.929735	prednisolon	0.813756
Cystine (M+H)	0.373527	0.162575	0.805205	prednisolon	0.813756
Hypaphorine (M+Na)	0.392753	0.0242557	0.949141	belimumab	0.992627
Phenylacetylglutamine	0.395433	0.414064	0.924426	i_sglt_2	0.9768
Mycophenolic acid	0.395621	0.00599671	0.993494	i_sglt_2	0.9768
Acetylcarnitine	0.397821	0.419182	0.929696	i_sglt_2	0.9768
Theobromine	0.402125	0.219965	0.957739	belimumab	0.992627
Betaine	0.408281	0.229842	0.934007	belimumab	0.992627
Cholate	0.41788	0.0115105	0.985123	prednisolon	0.815808
Creatinine	0.42814	0.126564	0.831251	cell_cept_myfortic	0.99446
Citrulline (M+Na)	0.429577	0.0509018	0.816104	cell_cept_myfortic	0.99446
Caffeine	0.435344	0.0962482	0.939431	prednisolon	0.815808
TMAO	0.43606	0.311235	0.991201	prednisolon	0.815808
Phe-Phe	0.438699	0.251059	0.943529	hcq	0.977808
Prednisolone	0.446119	0.30599	0.891272	hcq	0.977808
2-MBT	0.457245	0.214773	0.528722	belimumab	0.992627
UDCA	0.461914	0.0698404	0.965638	belimumab	0.992627
Citrulline (M+Na)	0.464331	0.0502734	0.814922	belimumab	0.992627
Betaine	0.467495	0.0740714	0.935519	prednisolon	0.815808
Methylhydroxyquinoline	0.473638	0.207707	0.90143	cell_cept_myfortic	0.99446
Paraxanthine	0.476485	0.119053	0.914493	hcq	0.977808
Ala-Ala-Gly-Ala	0.479323	0.151678	0.868253	prednisolon	0.815808
AMP	0.487509	0.213332	0.217281	hcq	0.977808
IPA	0.489996	0.126705	0.938666	cell_cept_myfortic	0.99446
Mycophenolic acid Glucuronide	0.490474	0.0215869	0.984441	i_sglt_2	0.9768
Carnitine	0.492109	0.142701	0.76242	belimumab	0.992627
Methylxanthine	0.499532	0.125352	0.95881	belimumab	0.992627
Phenolethanolamine (RT 5.2)	0.501069	0.127537	0.718609	prednisolon	0.815808
Cystine (M+Na)	0.503773	0.149193	0.800218	prednisolon	0.815808
IPA	0.505422	0.0558047	0.93947	prednisolon	0.815808
Uric acid	0.507424	0.164064	0.612682	hcq	0.977808
Ala-Ala-Gly-Ala	0.52504	0.179902	0.86636	hcq	0.977808
Taurine	0.53072	0.0960719	0.820211	cell_cept_myfortic	0.99446
Hypoxanthine	0.5328	0.814696	0.899795	cell_cept_myfortic	0.99446
3-Hydroxycotinine	0.538568	0.0495321	0.984557	cell_cept_myfortic	0.99446
FA 3:0	0.539482	0.343813	0.695308	hcq	0.977808
FA 3:0	0.539654	0.300725	0.698088	belimumab	0.992627
Methylhydroxyquinoline	0.540299	0.149901	0.901535	belimumab	0.992627
Taurine	0.551383	0.309411	0.810953	prednisolon	0.815808
Cystine (M+Na)	0.552447	0.121755	0.799773	cell_cept_myfortic	0.99446
Cortisol	0.5544	0.253777	0.926936	hcq	0.977808
Histidine	0.554912	0.114153	0.668887	hcq	0.977808
Cholate	0.556879	0.115095	0.984386	cell_cept_myfortic	0.99446
TMAO	0.557569	0.0194782	0.991571	cell_cept_myfortic	0.99446
6-Methylpiperidine-2-carboxylic acid	0.560305	0.0699025	0.984356	i_sglt_2	0.9768
Stachydrine	0.561753	0.0698917	0.984475	i_sglt_2	0.9768
Protocatechuic acid	0.565398	0.11896	0.676984	i_sglt_2	0.9768
Hypoxanthine	0.576466	0.813717	0.899081	belimumab	0.992627
Pyroglutamic acid (in source)	0.577806	0.203901	0.453351	cell_cept_myfortic	0.99446
Hexose	0.587339	0.439028	0.803772	belimumab	0.992627
Hypaphorine (M+H)	0.589772	0.0135023	0.973732	belimumab	0.992627
Carnitine	0.589882	0.19976	0.755389	i_sglt_2	0.9768
Phe-Phe	0.59057	0.325522	0.941078	prednisolon	0.815808
Caffeine	0.59406	0.0409504	0.938503	hcq	0.977808
Orsellinic acid	0.596111	0.196922	0.585633	hcq	0.977808
Phenylacetylglutamine	0.598092	0.20761	0.925023	prednisolon	0.815808
Paraxanthine	0.600773	0.100845	0.913023	prednisolon	0.815808
Gabapentinderivative	0.607155	0.251966	0.616762	prednisolon	0.815808
Uric acid	0.607312	0.131353	0.609018	belimumab	0.992627
Trigonelline	0.609156	0.0222523	0.928637	belimumab	0.992627
Chlorpheniramine Maleate (Trigonelline)	0.609224	0.0375374	0.915817	hcq	0.977808
Mycophenolic acid Glucuronide	0.613462	0.065361	0.983958	prednisolon	0.815808
Theobromine	0.616007	0.0253792	0.957976	i_sglt_2	0.9768
IPA	0.61636	0.0137985	0.938928	hcq	0.977808
3-Hydroxycotinine	0.623416	0.0885773	0.984202	belimumab	0.992627
Asp-Phe	0.624928	0.294746	0.814144	hcq	0.977808
UDCA	0.624993	0.0309776	0.964984	i_sglt_2	0.9768
Pyroglutamic acid	0.625854	0.35165	0.792086	belimumab	0.992627
Mycophenolic acid	0.626444	0.0903045	0.993093	hcq	0.977808
Cystine (M+H)	0.626466	0.304037	0.789794	i_sglt_2	0.9768
Xanthine	0.627728	0.0400594	0.955676	cell_cept_myfortic	0.99446
Mycophenolic acid	0.628563	0.185176	0.992944	prednisolon	0.815808
Chlorpheniramine Maleate (Trigonelline)	0.63095	0.087179	0.914572	prednisolon	0.815808
FA 3:0	0.631263	0.260693	0.696168	cell_cept_myfortic	0.99446
Xanthine	0.631902	0.072308	0.955322	belimumab	0.992627
Theobromine	0.631996	0.123496	0.956926	cell_cept_myfortic	0.99446
Paraxanthine	0.645612	0.196316	0.910526	cell_cept_myfortic	0.99446
Pyroglutamic acid	0.645697	0.378334	0.790251	prednisolon	0.815808
Carnitine	0.645703	0.156512	0.755543	prednisolon	0.815808
Phe-Phe	0.64674	0.0809949	0.943647	belimumab	0.992627
Synthetic Compound	0.649993	0.212572	0.80171	hcq	0.977808
Paraxanthine	0.651983	0.209895	0.910169	i_sglt_2	0.9768
Hydroxyproline	0.65973	0.0981981	0.741534	belimumab	0.992627
Betaine	0.6664	0.037275	0.933896	cell_cept_myfortic	0.99446
Choline	0.666998	0.410434	0.663102	prednisolon	0.815808
Pyroglutamic acid (in source)	0.673553	0.153264	0.451098	belimumab	0.992627
LPC 18:2 RT7.5	0.675035	0.390267	0.559775	cell_cept_myfortic	0.99446
Choline	0.675136	0.431131	0.66121	belimumab	0.992627
C10:0-OH carnitine	0.678118	0.356339	0.922779	i_sglt_2	0.9768
Protocatechuic acid	0.67999	0.08257	0.673679	cell_cept_myfortic	0.99446
Asp-Phe	0.682502	0.368768	0.809469	prednisolon	0.815808
Prednisolone	0.682892	0.0712348	0.892553	belimumab	0.992627
Pipecolate	0.684583	0.0703621	0.817878	prednisolon	0.815808
Hypoxanthine	0.685776	0.84708	0.896647	i_sglt_2	0.9768
Hydroxyproline	0.686364	0.0377164	0.74397	prednisolon	0.815808
FA 3:0	0.69282	0.306605	0.690165	prednisolon	0.815808
Deoxycarnitine	0.695443	0.208429	0.8451	prednisolon	0.815808
Glutamine	0.702156	0.219034	0.506206	hcq	0.977808
Protocatechuic acid	0.718294	0.0872083	0.671375	belimumab	0.992627
3-Hydroxycotinine	0.719048	0.00451413	0.984266	i_sglt_2	0.9768
Choline	0.725101	0.429302	0.658679	hcq	0.977808
Choline	0.730264	0.411484	0.659673	i_sglt_2	0.9768
Citrulline (M+Na)	0.730695	0.0968694	0.804589	hcq	0.977808
Phenolethanolamine (RT 5.2)	0.732938	0.12257	0.708158	belimumab	0.992627
Pyroglutamic acid	0.734314	0.323055	0.789795	cell_cept_myfortic	0.99446
Betaine	0.73558	0.0903991	0.93237	i_sglt_2	0.9768
Asp-Phe	0.736166	0.247317	0.812791	cell_cept_myfortic	0.99446
Citrulline (M+H)	0.738959	0.0278357	0.883145	belimumab	0.992627
Citrulline (M+H)	0.740252	0.0399016	0.8828	cell_cept_myfortic	0.99446
Synthetic Compound	0.744257	0.167747	0.800727	prednisolon	0.856065
Citrulline (M+H)	0.745134	0.207889	0.878235	i_sglt_2	0.9768
Histidine	0.745721	0.0614076	0.662696	i_sglt_2	0.9768
Citrulline (M+H)	0.753066	0.0877918	0.881286	hcq	0.977808
Arginine	0.75447	0.164059	0.749239	cell_cept_myfortic	0.99446
UDCA	0.757828	0.0497458	0.964092	prednisolon	0.856065
Mycophenolic acid Glucuronide	0.761209	0.0674366	0.983573	belimumab	0.992627
Glutamine	0.762787	0.247746	0.498352	cell_cept_myfortic	0.99446
Histidine	0.766055	0.0906141	0.659375	cell_cept_myfortic	0.99446
Hydroxyproline	0.768949	0.0293581	0.741116	hcq	0.977808
Phenolethanolamine (RT 5.2)	0.769397	0.0981051	0.708072	hcq	0.977808
Methylhydroxyquinoline	0.770127	0.180488	0.897162	hcq	0.977808
Pyroglutamic acid (in source)	0.773641	0.155435	0.442122	hcq	0.977808
Trigonelline	0.786671	0.134991	0.924722	i_sglt_2	0.9768
Deoxycarnitine	0.787203	0.214047	0.842646	hcq	0.977808
C10:0 carnitine	0.787591	0.0187388	0.947684	hcq	0.977808
2-MBT	0.789584	0.188357	0.505201	prednisolon	0.87572
Mycophenolic acid	0.792296	0.188402	0.992754	belimumab	0.992627
Trigonelline	0.792954	0.0400522	0.926236	hcq	0.977808
Hexose	0.793539	0.433244	0.797499	hcq	0.977808
Pipecolate	0.796519	0.100129	0.813381	hcq	0.977808
Carnitine	0.79738	0.14352	0.750337	cell_cept_myfortic	0.99446
Creatinine	0.800027	0.459273	0.807211	i_sglt_2	0.9768
Hypaphorine (M+Na)	0.803529	0.0613903	0.945028	cell_cept_myfortic	0.99446
Betaine	0.80723	0.143386	0.930776	hcq	0.977808
Cholate	0.808798	0.00787121	0.984135	belimumab	0.992627
Carnitine	0.809071	0.143368	0.749867	hcq	0.977808
Methylhydroxyquinoline	0.810533	0.208123	0.895858	i_sglt_2	0.9768
Orsellinic acid	0.812255	0.190929	0.571733	belimumab	0.992627
Caffeine	0.81531	0.021949	0.936578	belimumab	0.992627
Glutamic acid	0.815662	0.36666	0.791097	cell_cept_myfortic	0.99446
Phenolethanolamine (RT 5.2)	0.818651	0.11251	0.704775	i_sglt_2	0.9768
Methylxanthine	0.819195	0.0888918	0.956977	cell_cept_myfortic	0.99446
Cortisol	0.822357	0.149791	0.925456	cell_cept_myfortic	0.99446
Pipecolate	0.8238	0.0798749	0.81339	i_sglt_2	0.9768
Stachydrine	0.826417	0.0121547	0.984015	cell_cept_myfortic	0.99446
Cystine (M+Na)	0.826499	0.10594	0.791534	belimumab	0.992627
Arginine	0.829617	0.305109	0.738249	prednisolon	0.90369
Cystine (M+Na)	0.829777	0.104403	0.79149	hcq	0.977808
Acetylcarnitine	0.834586	0.0559084	0.930082	cell_cept_myfortic	0.99446
Cystine (M+H)	0.83511	0.111049	0.791668	cell_cept_myfortic	0.99446
Cystine (M+H)	0.839077	0.0894288	0.792534	belimumab	0.992627
Caffeine	0.840347	0.0739621	0.935554	cell_cept_myfortic	0.99446
Deoxycarnitine	0.840616	0.111533	0.8448	cell_cept_myfortic	0.99446
2-MBT	0.841066	0.206935	0.498913	i_sglt_2	0.9768
Deoxycarnitine	0.8419	0.0722794	0.846128	belimumab	0.992627
Trigonelline	0.842756	0.0970451	0.924658	cell_cept_myfortic	0.99446
6-Methylpiperidine-2-carboxylic acid	0.843745	0.0119267	0.983842	cell_cept_myfortic	0.99446
Arginine	0.844033	0.164749	0.745493	i_sglt_2	0.9768
Taurine	0.848267	0.101169	0.810542	hcq	0.977808
UDCA	0.848826	0.0786178	0.963312	cell_cept_myfortic	0.99446
Chlorpheniramine Maleate (Trigonelline)	0.849693	0.0217117	0.912824	belimumab	0.992627
Phenylacetylglutamine	0.851497	0.0570414	0.924485	belimumab	0.992627
Hexose	0.851598	0.450436	0.794784	cell_cept_myfortic	0.99446
Asp-Phe	0.857239	0.240225	0.809328	belimumab	0.992627
Cystine (M+Na)	0.861067	0.308349	0.780787	i_sglt_2	0.9768
Taurine	0.862547	0.36072	0.799023	i_sglt_2	0.9768
Gabapentinderivative	0.864899	0.257978	0.599968	belimumab	0.992627
C10:0-OH carnitine	0.867363	0.0974575	0.924733	prednisolon	0.92823
Cortisol	0.868456	0.0713926	0.926162	i_sglt_2	0.9768
Glutamine	0.871606	0.204513	0.493904	belimumab	0.992627
Deoxycarnitine	0.875036	0.185783	0.841259	i_sglt_2	0.9768
Mycophenolic acid Glucuronide	0.880874	0.145167	0.982944	hcq	0.977808
Chlorpheniramine Maleate (Trigonelline)	0.883508	0.070061	0.911322	cell_cept_myfortic	0.99446
Acetylcarnitine	0.883975	0.0338802	0.929815	belimumab	0.992627
C10:0-OH carnitine	0.885298	0.0428015	0.925408	belimumab	0.992627
GPC	0.889627	0.255093	0.716601	hcq	0.977808
FAA (drug derivative)	0.892531	0.00497559	0.973794	belimumab	0.992627
Creatinine	0.895723	0.166178	0.815857	prednisolon	0.942053
Uric acid	0.899005	0.233731	0.580471	cell_cept_myfortic	0.99446
TMAO	0.899926	0.0182949	0.991085	i_sglt_2	0.9768
Orsellinic acid	0.90015	0.184481	0.565583	i_sglt_2	0.9768
GPC	0.903305	0.215691	0.718264	cell_cept_myfortic	0.99446
C10:0-OH carnitine	0.905608	0.0475682	0.92503	hcq	0.977808
Glutamic acid	0.907869	0.357005	0.78802	hcq	0.977808
Glutamic acid	0.913496	0.338174	0.788619	belimumab	0.992627
Paraxanthine	0.914802	0.0890381	0.908603	belimumab	0.992627
Arginine	0.915181	0.189276	0.740665	hcq	0.977808
Prednisolone	0.915413	0.0922177	0.887713	i_sglt_2	0.9768
Phe-Phe	0.917005	0.159999	0.939983	cell_cept_myfortic	0.99446
Pyroglutamic acid	0.918819	0.310331	0.783545	i_sglt_2	0.9768
GPC	0.919735	0.258877	0.714634	prednisolon	0.950912
Hypaphorine (M+H)	0.920417	0.0677715	0.971897	cell_cept_myfortic	0.99446
Gabapentinderivative	0.921833	0.237039	0.597329	i_sglt_2	0.9768
FA 3:0	0.922465	0.34691	0.674965	i_sglt_2	0.9768
C10:0-OH carnitine	0.928248	0.044731	0.924716	cell_cept_myfortic	0.99446
Cholate	0.9296	0.0588333	0.983585	i_sglt_2	0.9768
Phenolethanolamine (RT 5.2)	0.929639	0.104037	0.699127	cell_cept_myfortic	0.99446
Protocatechuic acid	0.931017	0.196817	0.650511	hcq	0.977808
Glutamine	0.935852	0.220803	0.485406	i_sglt_2	0.9768
Pyroglutamic acid (in source)	0.936197	0.155746	0.425269	i_sglt_2	0.9768
Ala-Ala-Gly-Ala	0.940058	0.134984	0.85802	cell_cept_myfortic	0.99446
Orsellinic acid	0.942329	0.206055	0.559475	cell_cept_myfortic	0.99446
Adenosine	0.944606	0.0302051	0.953233	cell_cept_myfortic	0.99446
Cystine (M+H)	0.945748	0.0872982	0.788179	hcq	0.977808
Pipecolate	0.946498	0.270192	0.800665	belimumab	0.992627
Uric acid	0.946528	0.151306	0.58364	i_sglt_2	0.9768
LPC 18:2 RT7.5	0.948671	0.369947	0.539973	belimumab	0.992627
Hydroxyproline	0.956557	0.172556	0.722978	cell_cept_myfortic	0.99446
Hypoxanthine	0.957245	0.810557	0.892226	prednisolon	0.973199
GPC	0.959559	0.260165	0.711755	i_sglt_2	0.9768
Hypaphorine (M+Na)	0.962531	0.0485582	0.943417	i_sglt_2	0.9768
Choline	0.963013	0.414531	0.644271	cell_cept_myfortic	0.99446
Glutamic acid	0.964596	0.309534	0.787247	i_sglt_2	0.9768
C10:0 carnitine	0.968534	0.0168344	0.945776	belimumab	0.992627
Hexose	0.968782	0.447886	0.78957	i_sglt_2	0.9768
C10:0 carnitine	0.97122	0.0206392	0.945681	cell_cept_myfortic	0.99446
Hypaphorine (M+H)	0.9768	0.0588848	0.971523	i_sglt_2	0.9768
Adenosine	0.980554	0.0103239	0.952925	belimumab	0.992627
Glutamic acid	0.984537	0.380826	0.782413	prednisolon	0.984537
FAA (drug derivative)	0.984711	0.0241855	0.973034	cell_cept_myfortic	0.99446
Creatinine	0.986099	0.148841	0.812061	hcq	0.991895
Synthetic Compound	0.986386	0.148329	0.791385	cell_cept_myfortic	0.99446
Cortisol	0.987083	0.0241215	0.924736	belimumab	0.992627
Gabapentinderivative	0.991895	0.232219	0.588765	hcq	0.991895
TMAO	0.992627	0.0316463	0.990812	belimumab	0.992627
Gabapentinderivative	0.99446	0.255513	0.585921	cell_cept_myfortic	0.99446
